# Supplementary material for: Phenotypic profiling of human induced regulatory T cells at early differentiation: insights into distinct immunosuppressive potential
Source: Cell Mol Life Sci. 2024 Sep 12;81(1):399. doi: 10.1007/s00018-024-05429-3 (PMC11393232; doi:10.1007/s00018-024-05429-3)
Supplement: Supplementary file 2 — Supplementary Material 2 [file 18_2024_5429_MOESM2_ESM.xlsx]

## Sheet: CD103_Treg_proteomics_Candidate
Genes	AVG Log2 Ratio	Qvalue	ProteinDescriptions	# Unique Total Peptides	CD103_NEG_Pool_1	CD103_NEG_Pool_2	CD103_NEG_Pool_3	CD103_NEG_Pool_4	CD103_POS_Pool_1	CD103_POS_Pool_2	CD103_POS_Pool_3	CD103_POS_Pool_4
ITGB7	-1.66245	1.19e-08	Integrin beta-7	21	18.1954	17.7542	17.7751	18.1663	19.6549	19.5892	19.6177	19.7349
CSRP2	-0.661148	1.66e-07	Cysteine and glycine-rich protein 2	11	19.4936	19.289	19.2737	19.3181	19.9975	19.9481	20.0925	19.9878
C6orf136	0.620251	6.48e-07	Uncharacterized protein C6orf136	2	16.7956	17.0648	17.1869	17.3424	16.384	16.5789	16.4046	16.5835
CLN6	2.34773	1.13e-06	Ceroid-lipofuscinosis neuronal protein 6	3	16.2551	16.6855	16.5762	16.9099	13.2893	14.4993	12.1296	15.3515
PRSS1	-3.69394	1.2e-06	Serine protease 1	1	17.4324	17.5211	17.6588	17.6169	21.6111	21.2565	20.9634	21.1012
ITGAE	-3.84209	2.77e-06	Integrin alpha-E	18	15.3029	15.3723	14.8266	14.1575	18.7959	18.8148	18.8306	18.8856
CCNB1	-0.735502	2.78e-06	G2/mitotic-specific cyclin-B1	12	18.0373	17.6105	17.6452	17.6527	18.6344	18.4008	18.4134	18.471
FNBP1L	-0.64385	3.78e-06	Formin-binding protein 1-like	10	15.411	15.4431	15.4208	15.02	15.868	16.0022	16.1349	15.8901
TST	-0.591417	4.13e-06	Thiosulfate sulfurtransferase	11	18.0495	18.1646	18.2098	18.2115	18.6544	18.7306	18.8212	18.7951
TPX2	-0.600293	5.39e-06	Targeting protein for Xklp2	39	18.1302	17.7769	17.8091	17.8912	18.555	18.5464	18.4329	18.4982
TRIM13	2.04093	2.02e-05	E3 ubiquitin-protein ligase TRIM13	2	16.1463	15.7415	16.218	15.7908	8.4732	14.3385	14.6893	13.9429
TNFSF11	1.63798	2.66e-05	Tumor necrosis factor ligand superfamily member 11	7	15.5324	15.6659	14.8217	14.8583	14.1343	14.3365	12.6898	12.4258
BTLA	0.729206	2.66e-05	B- and T-lymphocyte attenuator	7	18.2754	18.1912	18.1434	18.2347	17.545	17.4871	16.998	17.7913
RNF32	0.593427	2.66e-05	RING finger protein 32	1	19.1042	18.8639	18.7163	18.8786	18.4839	18.3406	18.1972	18.1727
ANK1	-1.06271	2.69e-05	Ankyrin-1	26	15.5122	15.2135	14.9283	14.8646	16.4788	16.3002	16.1815	15.8259
CCL20	0.77934	2.97e-05	C-C motif chemokine 20	3	16.7318	17.2302	16.8469	17.1009	15.9208	16.4651	15.8526	16.4877
PRAG1	0.787552	3.52e-05	Inactive tyrosine-protein kinase PRAG1	15	16.1063	16.2834	16.0242	16.1139	15.2573	15.4592	15.3121	15.3538
GRB7	-0.600156	3.52e-05	Growth factor receptor-bound protein 7	19	16.3388	16.4182	16.4423	16.4655	17.1067	17.0217	16.9885	16.9471
STXBP1	0.687498	4.12e-05	Syntaxin-binding protein 1	12	16.8821	16.9442	16.9116	16.9748	15.9593	16.345	16.3849	16.2383
GZMB	-0.959174	4.28e-05	Granzyme B	10	20.4548	20.2344	20.5522	20.1298	21.4377	21.0412	21.3643	21.3722
ARHGAP25	0.698992	4.75e-05	Rho GTPase-activating protein 25	21	17.521	17.3391	17.5875	17.6282	16.8749	16.5747	16.7809	17.0288
RGS1	0.800977	5.72e-05	Regulator of G-protein signaling 1	1	14.0293	14.2981	14.3974	14.1478	13.5104	13.18	13.5438	13.4346
PTPMT1	0.749747	6.86e-05	Phosphatidylglycerophosphatase and protein-tyrosine phosphatase 1	3	14.9574	14.789	14.4219	#VALUE!	14.3425	14.4902	13.2838	13.4665
IQGAP2	0.643511	7.7e-05	Ras GTPase-activating-like protein IQGAP2	64	18.8572	18.801	18.9846	19.0037	18.3412	18.1398	18.236	18.355
JAK3	0.611223	8.7e-05	Tyrosine-protein kinase JAK3	14	15.578	15.7762	15.5664	15.6656	14.8769	15.3123	14.8103	15.0968
RASAL1	-0.815346	9.29e-05	RasGAP-activating-like protein 1	13	15.3386	14.9956	15.1916	14.3402	16.0616	15.7653	15.9144	15.5173
STAT4	0.935296	9.39e-05	Signal transducer and activator of transcription 4	19	19.222	19.1216	19.2842	19.467	18.3967	18.257	18.3338	18.3842
ELAPOR1	0.882984	9.39e-05	Endosome/lysosome-associated apoptosis and autophagy regulator 1	5	15.389	15.2122	15.3925	15.4889	14.3831	14.1087	14.7508	14.6386
RIPK2	0.73868	9.39e-05	Receptor-interacting serine/threonine-protein kinase 2	11	15.9578	16.3323	16.0194	16.1101	15.2647	15.6358	15.3186	15.2377
CYB5R2	1.58874	9.4e-05	NADH-cytochrome b5 reductase 2	15	19.4301	19.9244	19.6251	19.2606	17.7777	18.6331	17.8488	17.425
CD200	0.761183	0.000108664	OX-2 membrane glycoprotein	5	19.4988	19.6552	19.1695	19.3001	18.7715	19.0143	18.2322	18.4897
ST3GAL1	0.797112	0.000110204	CMP-N-acetylneuraminate-beta-galactosamide-alpha-2,3-sialyltransferase 1	6	16.9858	17.145	17.3317	17.3245	16.5463	16.3352	16.3527	16.3824
AURKA	-0.584579	0.000120087	Aurora kinase A	16	16.9663	16.7221	16.6288	16.6709	17.493	17.4987	17.0961	17.2214
ARG1	1.61391	0.000121551	Arginase-1	2	15.591	15.1512	15.1953	14.5084	13.1852	13.4917	#VALUE!	13.8806
TIAM1	0.589412	0.000121551	Rho guanine nucleotide exchange factor TIAM1	16	18.5172	18.7906	18.7318	18.584	18.1495	18.1487	18.0805	17.8886
TRIM22	0.611918	0.000123751	E3 ubiquitin-protein ligase TRIM22	14	19.0628	18.9842	18.7584	18.885	18.4891	18.3996	18.1702	18.1745
CLDN11	0.971448	0.000135032	Claudin-11	3	17.3433	17.6497	17.4001	17.4671	16.323	16.9935	15.7872	16.6279
SAMD9	-0.94806	0.000145285	Sterile alpha motif domain-containing protein 9	53	17.6611	17.9221	18.2171	18.102	18.6379	18.8454	19.1978	19.0141
HPGDS	-1.71137	0.000158281	Hematopoietic prostaglandin D synthase	4	17.4727	16.9951	16.3997	16.4686	18.8931	18.4656	18.9305	17.9603
CAPN2	-0.83265	0.000171812	Calpain-2 catalytic subunit	21	18.2906	18.5139	18.4207	18.0675	19.1827	19.4158	19.1701	18.8345
CHST3	-0.75761	0.00020626	Carbohydrate sulfotransferase 3	1	15.2099	15.835	15.2097	15.0473	15.9499	16.2599	16.2198	16.0129
EBI3	0.898019	0.00021432	Interleukin-27 subunit beta	2	17.5181	18.4841	17.6328	18.158	16.5733	17.7576	17.2339	16.4616
DAPP1	0.851749	0.000224314	Dual adapter for phosphotyrosine and 3-phosphotyrosine and 3-phosphoinositide	9	16.9966	16.7071	16.8438	16.7656	16.3117	15.8913	15.7929	15.867
CFLAR	0.90103	0.000231155	CASP8 and FADD-like apoptosis regulator	4	15.4533	15.6241	15.4532	15.4501	14.6958	14.5334	14.5401	14.6092
CD37	1.12716	0.000231532	Leukocyte antigen CD37	2	15.5205	15.4604	15.4756	15.0529	14.578	14.8599	12.495	14.1846
DNAH9	0.591679	0.000231532	Dynein axonemal heavy chain 9	1	16.3877	16.1431	15.9961	16.173	15.8979	15.184	15.6711	15.5159
BCAR3	-1.30563	0.000231532	Breast cancer anti-estrogen resistance protein 3	10	14.3397	14.6585	14.7076	14.2882	15.2827	15.7649	16.1086	15.9787
CA2	-0.82033	0.000239013	Carbonic anhydrase 2	14	18.3039	18.0135	18.2475	18.3156	19.1121	18.7823	19.1872	19.0687
PPTC7	1.03278	0.000260308	Protein phosphatase PTC7 homolog	2	16.2498	15.9234	15.625	15.8196	15.2002	14.6679	14.6455	14.9713
PDLIM1	-0.883944	0.000270183	PDZ and LIM domain protein 1	12	16.6057	17.1493	16.536	16.4623	17.3246	17.9665	17.5973	17.4228
MELTF	-0.807868	0.000286118	Melanotransferrin	12	14.3384	15.0662	14.5814	14.7833	15.2264	15.5446	15.7431	15.5394
CLIC3	-1.27956	0.000334628	Chloride intracellular channel protein 3	13	17.3346	17.2487	17.2942	16.9007	18.6694	18.3873	18.7408	18.0354
CD48	0.634101	0.000343766	CD48 antigen	10	19.4145	19.447	19.5524	19.3951	18.8137	18.3949	18.9028	19.0818
HVCN1	0.734254	0.000380329	Voltage-gated hydrogen channel 1	7	18.7292	18.4498	18.3591	18.4718	18.1167	17.8359	17.4804	17.581
CAMK1D	0.652545	0.000380329	Calcium/calmodulin-dependent protein kinase type 1D	7	15.3633	14.7754	15.1779	15.2268	14.3659	14.5486	14.5096	14.5644
IGFBP4	0.892345	0.0003858	Insulin-like growth factor-binding protein 4	3	15.5098	15.8815	15.7308	15.6557	14.7575	14.7478	14.1217	15.3488
RAB9A	0.580792	0.00039744	Ras-related protein Rab-9A	11	17.3155	17.2696	17.4298	17.4517	16.8536	16.7346	16.7178	16.8404
PRC1	-0.611426	0.000450913	Protein regulator of cytokinesis 1	15	15.9504	15.5731	15.4535	15.4918	16.3265	16.4854	15.9817	16.1261
HMGCR	0.707709	0.000459208	3-hydroxy-3-methylglutaryl-coenzyme A reductase	1	#VALUE!	13.2913	13.0368	13.6586	12.8018	12.5507	12.2593	12.884
TMEM87B	0.690661	0.000474522	Transmembrane protein 87B	6	15.6029	15.5332	15.4146	15.5722	14.9536	15.2369	14.3397	14.6872
NOL12	0.946871	0.000499889	Nucleolar protein 12	3	16.2322	16.1264	15.5307	16.0964	14.9042	15.2795	14.7865	15.2604
STAP1	0.601738	0.000504925	Signal-transducing adaptor protein 1	9	16.4034	16.2727	16.5212	16.7283	15.9077	15.8207	15.8513	15.9734
CLVS2	1.45697	0.000535531	Clavesin-2	1	14.5862	15.4776	14.8846	15.721	12.3805	13.4797	#VALUE!	14.6353
CPM	1.60343	0.000571262	Carboxypeptidase M	9	15.9052	14.8314	15.7543	16.0852	14.4653	13.6396	14.0099	14.2121
SDHAF2	0.787673	0.000589806	Succinate dehydrogenase assembly factor 2, mitochondrial	4	15.0388	15.5537	15.3494	15.0521	14.6232	14.6709	13.2529	14.8796
CD274	0.746872	0.000602059	Programmed cell death 1 ligand 1	2	16.0925	16.1261	16.3907	16.38	14.7271	15.2752	15.8577	15.8756
GCA	1.49262	0.000638242	Grancalcin	7	19.8878	19.6944	19.9428	20.3447	18.6718	18.5868	18.2463	18.4387
SRD5A3	1.75046	0.000662973	Polyprenol reductase	6	16.1554	16.5365	16.468	16.6915	14.4959	14.8234	14.68	14.8724
AP1S3	0.714784	0.000676477	AP-1 complex subunit sigma-3	2	15.1007	15.0398	14.8163	15.1359	14.7891	14.2528	14.032	14.0418
CFAP20	0.582931	0.000680911	Cilia- and flagella-associated protein 20	10	18.1996	18.1925	18.0934	17.9953	17.5947	17.8793	16.999	17.5515
IL1RN	-1.05813	0.000718079	Interleukin-1 receptor antagonist protein	5	16.4329	17.6971	17.4497	17.6555	17.8166	18.6025	18.5194	18.6961
VASH1	0.702763	0.000750316	Tubulinyl-Tyr carboxypeptidase 1	2	15.8437	16.0838	16.121	15.7591	14.8867	15.3214	15.4589	15.3017
CD101	-1.27747	0.000774312	Immunoglobulin superfamily member 2	23	16.904	16.645	17.0605	17.1638	18.3578	17.6326	18.4521	18.3549
LMNA	-0.631659	0.00092336	Prelamin-A/C	42	19.8343	20.4736	20.4846	20.1128	20.5411	20.9801	21.2336	20.6749
CCL22	1.04592	0.000926768	C-C motif chemokine 22	2	15.8076	16.9667	16.8866	17.0432	15.6415	16.1885	15.5283	15.3179
PREX1	0.832504	0.000956961	Phosphatidylinositol 3,4,5-trisphosphate-dependent Rac exchanger 1 protein	43	18.0969	18.2704	18.4387	18.6246	17.2989	17.51	17.5137	17.7887
MAP1A	-0.961692	0.000971605	Microtubule-associated protein 1A	20	15.3479	14.8554	15.2198	14.8851	16.0194	15.9371	16.2767	15.9579
CD83	1.04524	0.000983323	CD83 antigen	8	17.6408	18.4618	17.7887	18.0309	16.6439	17.4387	16.7827	16.8805
GFOD1	0.918036	0.00104013	Glucose-fructose oxidoreductase domain-containing protein 1	2	15.4058	14.9697	15.4629	15.4252	14.8594	14.7527	13.352	14.2405
SAMD9L	-0.634829	0.00105455	Sterile alpha motif domain-containing protein 9-like	16	14.5132	14.8298	15.2961	15.0641	15.2423	15.3743	15.9603	15.6718
ELAC1	1.08058	0.00118328	Zinc phosphodiesterase ELAC protein 1	2	16.2999	16.5434	16.2703	16.3212	14.4499	15.2597	15.2036	15.874
DMTN	-0.652511	0.00129542	Dematin	5	15.327	15.5866	15.0359	15.6629	15.5783	16.2797	16.164	16.1831
FCRL4	-0.805363	0.00130153	Fc receptor-like protein 4	8	15.9852	16.2853	15.7406	15.7166	16.5408	17.1889	16.7534	16.417
S100A9	0.846391	0.00135162	Protein S100-A9	2	13.4531	14.674	13.5024	12.8307	13.5846	#VALUE!	#VALUE!	11.7124
TAF12	0.597821	0.00147865	Transcription initiation factor TFIID subunit 12	2	17.7023	17.7268	17.7331	17.6005	17.1954	17.4809	16.5564	16.9896
FANCE	0.82753	0.00149075	Fanconi anemia group E protein	3	14.0147	13.7788	13.967	13.7898	13.3405	12.8971	13.3234	12.5506
EFHD1	1.0134	0.0015275	EF-hand domain-containing protein D1	1	13.8039	12.5897	12.6013	#VALUE!	12.4951	11.5689	#VALUE!	#VALUE!
CAPG	-0.713046	0.00154009	Macrophage-capping protein	9	19.1512	19.4361	19.4999	19.2026	19.822	20.1394	20.3776	19.743
MTSS1	1.26897	0.00155207	Protein MTSS 1	18	17.1736	17.4593	17.4717	17.435	16.0696	16.1536	16.046	16.2087
HAVCR2	-0.607843	0.00157255	Hepatitis A virus cellular receptor 2	5	16.0875	16.5494	15.9471	16.1064	16.7469	16.8376	16.6004	16.984
CEP89	-1.10447	0.00162828	Centrosomal protein of 89 kDa	1	12.438	11.4543	9.69588	12.1963	12.8522	13.0312	13.1288	12.3212
IGHA1	-0.8712	0.00162996	Immunoglobulin heavy constant alpha 1	6	16.8284	17.3043	18.2709	16.6403	17.9081	18.6455	18.4746	17.9546
KIAA0753	2.06036	0.0016313	Protein moonraker	4	14.2776	15.655	13.5167	15.2846	12.9989	13.1553	10.8101	13.3454
LAIR2	1.23433	0.00166577	Leukocyte-associated immunoglobulin-like receptor 2	4	14.9601	14.8089	14.7055	14.4838	14.1139	13.3045	13.3644	13.0448
LGALS3	-0.745368	0.0016965	Galectin-3	7	17.3161	18.02	17.0368	17.7718	18.0066	18.7087	17.9552	18.512
CRIP1	-0.710577	0.00182247	Cysteine-rich protein 1	6	19.1254	19.3683	18.8635	17.635	19.4993	19.564	19.4553	19.8144
NCF4	-0.637543	0.00185082	Neutrophil cytosol factor 4	12	15.9795	16.1412	16.1384	16.0792	16.6837	16.5182	16.8696	16.7987
PCLAF	-0.585569	0.00192133	PCNA-associated factor	5	17.7671	17.1997	17.3443	17.1391	17.9905	17.8127	18.1141	17.9462
SNX11	0.780261	0.00210395	Sorting nexin-11	2	16.741	16.6741	16.7951	16.8126	16.1659	15.4827	16.021	16.1374
SNX33	0.633443	0.00211854	Sorting nexin-33	4	15.7156	15.7638	15.7251	15.6406	15.1292	15.0517	15.1221	15.0075
AFAP1	0.810106	0.00213911	Actin filament-associated protein 1	8	16.5285	17.7507	17.394	17.374	15.8833	16.9841	16.4318	16.5557
TMEM208	0.674492	0.00219755	Transmembrane protein 208	2	15.1178	15.1329	14.8782	15.0454	14.1559	14.4763	14.2825	14.543
MZB1	-1.06318	0.00224956	Marginal zone B- and B1-cell-specific protein	5	14.7979	14.7661	15.1201	14.6474	15.3662	15.8867	16.2025	16.0435
IGKC	1.00964	0.00241578	Immunoglobulin kappa constant	2	16.0419	16.4311	16.6273	16.2953	14.7596	15.7702	14.8587	15.7282
CPTP	0.957312	0.00241592	Ceramide-1-phosphate transfer protein	2	17.5244	16.8687	13.7662	15.9748	15.1713	15.7585	15.3273	16.0019
COX7C	0.722143	0.00246149	Cytochrome c oxidase subunit 7C, mitochondrial	2	19.1635	19.4796	18.7696	19.7736	18.8387	18.8076	18.2993	18.47
TNIP3	0.706079	0.00250723	TNFAIP3-interacting protein 3	2	14.6544	15.0244	14.9358	14.5049	14.2764	14.3295	13.7138	13.9505
CACHD1	0.643014	0.00253523	VWFA and cache domain-containing protein 1	2	13.3725	13.6762	14.3284	14.1149	14.0087	13.4184	12.6429	12.522
INTS15	0.604309	0.00255643	Integrator complex subunit 15	5	16.0868	16.4042	16.429	16.7183	15.6414	15.6055	15.8395	16.1394
RNF5	2.88398	0.0026406	E3 ubiquitin-protein ligase RNF5	3	15.3806	16.879	14.893	14.94	12.8209	13.205	11.5053	13.4122
ACTG1	-0.871933	0.00265871	Actin, cytoplasmic 2	1	17.3422	17.9078	16.5998	16.0108	18.2213	17.7027	18.2015	17.8507
ZNF200	0.976218	0.00276497	Zinc finger protein 200	3	14.9067	14.9958	15.2658	13.95	14.7636	13.7421	11.7895	13.895
FLG2	1.2703	0.00288351	Filaggrin-2	5	12.3193	11.7924	11.9423	11.6534	10.9001	11.313	8.69553	10.7198
DCAF4	0.800676	0.0029999	DDB1- and CUL4-associated factor 4	2	14.1768	14.2	14.2319	13.8482	13.4245	13.5866	12.6872	13.4327
RASSF7	1.87521	0.00307093	Ras association domain-containing protein 7	3	15.6844	15.9833	15.96	14.7519	13.8509	14.4309	9.87466	14.2218
TGIF1	1.12434	0.00311977	Homeobox protein TGIF1	2	15.4789	15.7836	15.8506	16.0829	14.7525	14.9102	14.0054	14.9168
THBS1	0.597723	0.00312155	Thrombospondin-1	13	17.1042	17.3643	16.5189	17.0064	16.7031	16.6165	16.0461	16.2661
NLRP3	1.13089	0.00320959	NACHT, LRR and PYD domains-containing protein 3	2	13.7638	13.6853	13.892	13.1452	12.7641	12.1652	#VALUE!	12.5592
NECAP1	0.656366	0.0033678	Adaptin ear-binding coat-associated protein 1	2	16.5724	16.328	16.2222	15.9888	15.991	15.7234	15.7442	14.8569
VANGL1	-0.591309	0.00338222	Vang-like protein 1	6	14.5346	14.499	13.8172	14.0286	15.0433	15.0589	14.7342	14.4519
NEBL	1.22642	0.00338671	Nebulette	5	15.9084	15.4898	16.144	16.8288	14.3152	13.8639	14.8847	15.899
STARD3	1.02607	0.00342015	StAR-related lipid transfer protein 3	4	14.4698	14.6414	14.2206	13.7828	13.7651	14.1914	11.1794	12.2982
TOMM5	0.667858	0.00347037	Mitochondrial import receptor subunit TOM5 homolog	4	16.6378	16.8774	16.6311	17.0144	16.0798	16.6079	15.102	16.3385
ZSCAN29	0.707191	0.00354159	Zinc finger and SCAN domain-containing protein 29	2	13.9891	13.0988	13.1427	13.6114	13.4091	13.0609	12.2069	12.0993
HACD2	1.1824	0.00360476	Very-long-chain (3R)-3-hydroxyacyl-CoA dehydratase 2	7	13.5539	14.3191	14.3384	13.6562	12.5049	12.0753	12.3593	13.746
HAS1	1.85214	0.00375931	Hyaluronan synthase 1	1	23.3651	18.3455	23.0824	23.2258	17.0371	22.6569	18.9212	19.9571
SESN2	0.742885	0.00378113	Sestrin-2	8	16.802	15.6835	16.4076	15.9724	16.0477	15.4335	15.2545	15.2513
FURIN	0.58475	0.00380584	Furin	13	16.5208	16.6988	16.2238	16.9319	15.9015	16.0752	15.9785	16.1595
ST3GAL6	0.71791	0.00398717	Type 2 lactosamine alpha-2,3-sialyltransferase	2	13.7251	14.3931	13.4985	14.1866	12.8037	13.5861	#VALUE!	13.3328
TOMM20	1.01767	0.00400226	Mitochondrial import receptor subunit TOM20 homolog	2	21.1626	20.1199	20.3142	19.8886	19.6493	19.4241	19.061	19.5598
TMEM120A	0.689883	0.00401929	Ion channel TACAN	2	16.2172	15.6845	15.9993	16.0596	15.5762	15.3252	15.1313	15.176
LIN37	0.646577	0.00413881	Protein lin-37 homolog	1	16.2274	16.4282	15.6441	15.7881	15.5238	15.5264	15.4832	15.057
CASP14	4.01049	0.00415866	Caspase-14	6	14.7701	13.1737	16.6175	14.254	#VALUE!	10.9888	#VALUE!	11.4752
ZBTB48	0.909849	0.00418732	Telomere zinc finger-associated protein	2	18.2569	17.9314	18.0787	17.9459	17.522	17.7254	16.0244	16.7461
SORBS3	0.690385	0.00422722	Vinexin	3	14.9745	14.4609	14.9393	15.0648	14.2466	13.8652	14.4539	14.1221
ITM2B	0.910805	0.00447048	Integral membrane protein 2B	3	15.8596	14.9768	15.3409	15.1442	15.3237	14.3082	13.6941	13.9258
GNAO1	1.38779	0.0046388	Guanine nucleotide-binding protein G(o) subunit alpha	3	15.9081	15.9484	15.4093	15.6444	14.3338	14.976	13.9844	13.8516
CTSH	-0.626897	0.00470437	Pro-cathepsin H	5	15.2707	15.2707	15.6693	15.2521	15.9352	15.6914	16.5435	15.6588
SMOC1	-0.693397	0.00475479	SPARC-related modular calcium-binding protein 1	1	15.6221	15.6477	15.9066	16.0218	16.4742	16.5441	16.6366	16.3409
SPOP	0.739058	0.00481059	Speckle-type POZ protein	2	13.8079	13.6845	13.6733	13.7281	12.4933	13.2975	#VALUE!	13.0522
DNAJC14	0.665164	0.00501607	DnaJ homolog subfamily C member 14	4	12.3025	13.099	12.2804	14.1641	13.7529	9.58655	11.7174	12.4227
MT-CO3	3.4419	0.00532159	Cytochrome c oxidase subunit 3	1	12.5741	14.8313	15.6479	16.6413	12.4339	6.05234	11.2622	13.186
FAM83F	0.612345	0.00532159	Protein FAM83F	2	#VALUE!	14.185	13.9253	14.5672	12.4955	13.6898	13.9435	13.9874
S100B	1.4965	0.00534059	Protein S100-B	2	15.7876	13.0675	15.2691	16.7535	13.8312	11.0815	13.296	15.5935
ITGB3BP	2.00404	0.00542306	Centromere protein R	2	16.1184	17.6923	15.7617	17.8543	14.9271	14.7574	15.3321	15.4042
URM1	0.627617	0.00566788	Ubiquitin-related modifier 1	2	17.0664	16.9965	17.0545	17.0136	16.6493	16.7237	15.8827	16.2094
TFDP3	-0.584804	0.00584884	Transcription factor Dp family member 3	1	15.7962	15.0985	14.6118	14.0062	15.6918	15.9483	15.5835	15.0925
IL18R1	0.70785	0.00585063	Interleukin-18 receptor 1	16	18.4271	19.063	18.7271	18.7713	17.7008	18.3239	18.0079	18.1253
UQCR10	0.61398	0.00594575	Cytochrome b-c1 complex subunit 9	2	19.406	19.0963	18.4609	18.9873	18.6236	18.6802	18.0442	18.2003
IL1A	0.620974	0.00611591	Interleukin-1 alpha	7	16.7785	17.2587	17.6597	16.7602	15.9879	16.5006	17.0465	16.4382
XIRP1	-0.758909	0.00619194	Xin actin-binding repeat-containing protein 1	25	15.994	16.0883	16.392	16.2594	16.5319	16.7259	17.264	17.1563
MAD2L1BP	0.728101	0.00619514	MAD2L1-binding protein	3	14.6447	#VALUE!	15.3863	#VALUE!	14.0602	14.5243	14.4849	14.2185
RHOC	-0.777307	0.00628024	Rho-related GTP-binding protein RhoC	1	#VALUE!	13.1834	13.9934	#VALUE!	14.5597	13.5147	14.8283	14.4799
ATP6V0A1	0.615097	0.0063194	V-type proton ATPase 116 kDa subunit a 1	9	16.7057	16.5317	16.7652	16.9262	16.1379	15.9557	16.1663	16.2224
OSCP1	-0.764417	0.0064002	Protein OSCP1	1	11.9167	10.6284	11.5748	11.7751	12.2474	12.2747	12.0838	12.6059
MACROH2A2	0.66529	0.00687246	Core histone macro-H2A.2	5	13.4631	14.8435	14.5036	14.148	13.4426	14.1238	13.9502	12.7607
FAHD2B	2.75875	0.00708486	Fumarylacetoacetate hydrolase domain-containing protein 2B	1	15.4652	14.5367	15.2371	12.6769	12.1029	12.0086	10.3653	12.7795
SLC39A11	1.36745	0.00729726	Zinc transporter ZIP11	2	14.7858	14.2929	15.9252	15.2209	13.6514	13.9402	13.0482	14.3296
SERPINA1	0.6088	0.00740344	Alpha-1-antitrypsin	4	16.1965	16.3998	16.6394	16.0324	15.5561	15.6021	15.9146	15.8024
NCBP2AS2	1.16832	0.00744901	Protein NCBP2AS2	3	16.7992	16.2316	15.1871	15.3613	14.7218	15.1187	14.7563	14.8744
HSD11B1	1.17852	0.0076522	11-beta-hydroxysteroid dehydrogenase 1	2	16.8472	16.5494	16.5476	16.921	15.7829	15.4281	15.5481	15.3996
C15orf40	-1.51207	0.0076687	UPF0235 protein C15orf40	1	12.2638	12.7814	13.1612	12.6875	14.1329	14.038	14.3845	14.4815
TEPSIN	0.796836	0.00774523	AP-4 complex accessory subunit Tepsin	1	13.9514	14.5426	14.4382	14.2449	12.4315	13.9269	13.4866	13.7969
CCR7	1.03095	0.00780385	C-C chemokine receptor type 7	3	13.1285	13.5002	13.6372	13.8678	13.4733	13.3685	5.58426	10.651
WWP1	0.947478	0.00818361	NEDD4-like E3 ubiquitin-protein ligase WWP1	3	14.8919	15.4604	15.8397	16.5628	14.8551	13.8625	14.8217	15.4975
UCP1	0.853257	0.00858888	Mitochondrial brown fat uncoupling protein 1	1	13.8779	12.1563	12.3865	13.6721	11.4976	11.4084	11.9018	13.5034
TNFRSF1A	0.649362	0.00867288	Tumor necrosis factor receptor superfamily member 1A	2	14.2572	14.9866	14.8779	14.3519	#VALUE!	14.3893	13.8765	13.642
LTBP3	-0.748835	0.0088023	Latent-transforming growth factor beta-binding protein 3	2	#VALUE!	14.7266	13.9915	14.6131	14.4896	15.5207	15.0764	15.5753
MRPL36	-2.50584	0.00893168	Large ribosomal subunit protein bL36m	1	9.17302	#VALUE!	10.7108	9.07012	12.1747	#VALUE!	12.9582	11.6748
NAIF1	2.44586	0.00925006	Nuclear apoptosis-inducing factor 1	2	19.2963	19.7834	19.7987	10.1893	17.4242	16.1306	16.4528	16.7994
ANXA3	0.812008	0.00930089	Annexin A3	12	18.1956	16.5207	17.7559	17.5822	17.387	15.8346	16.5797	17.0384
OPLAH	0.706101	0.00938834	5-oxoprolinase	11	14.8706	14.7613	15.1438	14.9328	14.1176	14.031	14.4315	14.2977
HLA-H	1.77733	0.00957195	Putative HLA class I histocompatibility antigen, alpha chain H	1	16.9448	16.6819	17.6645	16.697	13.7749	14.1232	16.1369	15.7511
SLC25A36	0.715928	0.0097097	Solute carrier family 25 member 36	3	15.2265	14.9596	14.8364	14.85	14.7403	14.7907	13.1497	13.7449
EVI5	0.704338	0.00977853	Ecotropic viral integration site 5 protein homolog	2	13.9295	15.0351	14.2297	14.8049	13.6878	14.0278	13.8339	13.8765
TMIGD2	-0.592394	0.00977853	Transmembrane and immunoglobulin domain-containing protein 2	6	15.9658	16.1092	15.818	15.7281	16.7182	16.445	16.511	16.3164
IFT88	-0.813902	0.00986257	Intraflagellar transport protein 88 homolog	1	11.6724	11.1391	10.519	11.6768	12.178	12.1493	12.1384	12.0877
CASQ2	0.670374	0.00992416	Calsequestrin-2	1	13.3632	12.8877	12.8287	13.5956	13.2461	12.5468	12.3068	11.5347
SH3PXD2A	0.737583	0.00994279	SH3 and PX domain-containing protein 2A	4	14.6694	14.5275	15.8768	15.3926	13.3867	14.7847	14.4661	14.8779
STMND1	-0.914979	0.0100813	Stathmin domain-containing protein 1	1	12.7042	14.0899	#VALUE!	#VALUE!	14.1517	14.7158	14.4945	#VALUE!
APCS	2.04813	0.0102743	Serum amyloid P-component	2	13.7052	14.5421	15.2402	14.4068	#VALUE!	12.0457	13.2265	11.927
GSTM5	5.17983	0.0103184	Glutathione S-transferase Mu 5	2	15.4171	17.5067	18.1489	17.9504	6.44572	6.50433	#VALUE!	13.9508
RCBTB1	3.18018	0.0103448	RCC1 and BTB domain-containing protein 1	2	14.5157	16.4818	17.3644	15.9367	13.9508	13.1677	6.17663	13.6781
SNCA	-0.89358	0.0105077	Alpha-synuclein	1	11.0824	11.1339	12.5556	12.3931	12.5513	11.1543	13.6086	13.0713
MIGA1	0.725448	0.0105879	Mitoguardin 1	3	16.2849	17.2507	16.9012	16.6599	16.1284	16.5309	15.5121	16.0147
SYTL2	1.20228	0.0106178	Synaptotagmin-like protein 2	3	14.7282	13.9104	14.6252	15.1056	13.9129	12.9197	13.4281	13.3712
DTWD1	0.585776	0.0106178	tRNA-uridine aminocarboxypropyltransferase 1	2	17.0704	16.3309	17.2604	16.8889	16.5221	15.7478	16.4015	16.5566
IFITM2	0.60866	0.0106733	Interferon-induced transmembrane protein 2	2	15.7639	15.7048	15.4772	15.2627	15.486	15.2339	14.2725	14.4891
GSN	1.96185	0.0108333	Gelsolin	1	12.3997	13.8851	12.3376	14.0462	10.1881	11.0865	#VALUE!	12.2484
MFHAS1	0.798838	0.0109303	Malignant fibrous histiocytoma-amplified sequence 1	2	14.9183	14.9837	14.9689	15.2253	13.1164	14.4944	14.6455	14.2351
COQ10A	0.662085	0.0115163	Coenzyme Q-binding protein COQ10 homolog A, mitochondrial	1	13.9405	13.5755	13.5723	13.8723	#VALUE!	12.8853	13.0636	13.2865
AK5	0.674668	0.0120727	Adenylate kinase isoenzyme 5	2	13.8224	13.5176	14.0845	13.1499	12.8949	12.9598	13.1622	#VALUE!
CCT6B	0.723228	0.0123477	T-complex protein 1 subunit zeta-2	2	21.7002	21.6809	22.0714	20.72	21.0171	21.1479	20.5714	20.7896
IFIT2	1.38896	0.0125198	Interferon-induced protein with tetratricopeptide repeats 2	2	16.1193	15.7024	14.3559	14.8512	#VALUE!	15.4964	10.9611	10.8961
AGA	-0.619137	0.0125217	N(4)-(beta-N-acetylglucosaminyl)-L-asparaginase	6	16.8	16.6598	16.87	16.6132	17.1995	17.3534	17.6306	17.2075
FNDC3B	1.16516	0.0126513	Fibronectin type III domain-containing protein 3B	4	15.8846	14.6633	14.8718	14.8009	14.0379	12.9986	14.0358	14.4796
KDELR1	1.91469	0.0127422	ER lumen protein-retaining receptor 1	1	16.1822	15.6452	10.6251	14.1912	13.9618	13.6079	11.4003	12.8825
FBN1	0.665887	0.0128061	Fibrillin-1	2	23.0332	23.1597	23.458	23.195	22.6146	22.412	22.6256	#VALUE!
HMGN2	-1.03878	0.0128862	Non-histone chromosomal protein HMG-17	11	17.8616	19.6251	20.9449	19.5034	21.4628	19.3446	21.0068	21.0436
NHS	0.8396	0.0129955	Actin remodeling regulator NHS	7	14.4054	14.5961	13.823	14.5638	13.5479	13.3178	13.7192	13.5415
DES	0.917537	0.0131159	Desmin	2	17.0742	16.9038	17.3024	16.5354	16.023	15.752	16.2863	16.1383
PDK2	0.724288	0.0135997	[Pyruvate dehydrogenase (acetyl-transferring)] kinase isozyme 2, mitochondrial	2	15.0159	15.2625	15.1668	14.8721	14.674	13.9758	14.2672	14.4445
PLEK2	0.617771	0.0144883	Pleckstrin-2	5	15.7848	15.9992	15.428	15.5505	15.2297	15.207	14.9151	14.9809
FGGY	0.749867	0.0149113	FGGY carbohydrate kinase domain-containing protein	2	13.6828	14.8273	13.4552	14.3181	12.7282	13.6043	13.2319	13.8796
FAM118A	0.951853	0.0150637	Protein FAM118A	7	15.181	15.0935	15.3125	15.3895	15.0304	13.812	14.2729	13.6508
NABP2	0.832582	0.0152538	SOSS complex subunit B1	2	19.3742	19.3478	17.9411	18.0721	17.9956	18.1	18.4383	17.2395
HASPIN	1.03407	0.0157964	Serine/threonine-protein kinase haspin	3	14.1409	14.4392	14.1652	14.4282	13.1701	13.4046	13.5667	12.8163
TAMALIN	0.823309	0.0165396	Protein TAMALIN	2	14.2219	14.1061	13.4325	14.1379	13.3952	13.5135	13.1361	12.4847
IDNK	0.681841	0.0166774	Probable gluconokinase	3	13.5213	13.5767	14.625	14.0289	13.3664	13.626	12.5164	13.5574
MGAT4A	0.777571	0.0175242	Alpha-1,3-mannosyl-glycoprotein 4-beta-N-acetylglucosaminyltransferase A	3	14.9085	14.792	14.4389	14.8035	13.6612	13.5603	14.2921	14.216
ZNF414	0.637946	0.0175397	Zinc finger protein 414	3	14.8118	15.128	14.9241	16.2572	15.0723	13.8008	15.0144	14.872
NCF2	0.738329	0.0175732	Neutrophil cytosol factor 2	3	14.3948	14.2185	13.8226	13.373	13.2719	13.5556	#VALUE!	12.893
NRAP	-0.610691	0.0182889	Nebulin-related-anchoring protein	1	#VALUE!	13.771	14.4301	13.4949	15.0046	13.0593	15.0879	14.3355
EAF2	0.700087	0.0182912	ELL-associated factor 2	2	13.5398	#VALUE!	12.669	12.5083	12.4375	12.654	#VALUE!	11.5182
PPFIBP2	0.980967	0.0183275	Liprin-beta-2	16	16.092	17.3745	16.519	15.7769	14.9192	16.6921	15.2072	14.4773
KRCC1	2.97986	0.0185035	Lysine-rich coiled-coil protein 1	2	#VALUE!	12.6122	12.6028	12.464	0.753353	0.660676	#VALUE!	11.1643
PTPN14	0.825073	0.0186755	Tyrosine-protein phosphatase non-receptor type 14	5	14.9053	14.9637	14.5093	14.615	14.2464	14.227	13.3893	13.7038
ARHGEF3	1.11266	0.0187043	Rho guanine nucleotide exchange factor 3	2	14.2968	14.4988	14.3651	14.5891	13.5482	13.4916	12.5001	13.5362
GIN1	0.59715	0.0189981	Gypsy retrotransposon integrase-like protein 1	2	12.1601	12.1855	12.0443	12.9478	11.4177	11.7612	12.0988	11.784
PHLDB2	0.637174	0.0193331	Pleckstrin homology-like domain family B member 2	7	14.6217	15.102	15.2511	15.2463	14.1676	14.4404	14.7488	14.3389
MMP2	-0.813339	0.0196198	72 kDa type IV collagenase	3	12.3901	12.7621	#VALUE!	13.435	13.3827	13.4731	13.0612	14.5629
FAM43A	0.725617	0.0198139	Protein FAM43A	2	13.8301	14.335	13.0475	13.4397	12.7749	13.7654	11.9385	#VALUE!
IFIT3	1.59595	0.0206715	Interferon-induced protein with tetratricopeptide repeats 3	4	13.9232	14.6676	14.8608	14.4045	12.237	12.8214	13.1217	13.2566
FILIP1	0.8516	0.0207027	Filamin-A-interacting protein 1	1	13.4971	14.8385	14.0641	14.2575	12.7819	12.3861	#VALUE!	14.2766
CCNDBP1	0.878375	0.0210384	Cyclin-D1-binding protein 1	3	17.1483	16.0293	16.9545	16.0378	15.9927	15.1397	16.1795	15.4754
MFSD9	0.703265	0.0214643	Major facilitator superfamily domain-containing protein 9	2	14.4224	14.283	13.9107	13.5014	13.8439	13.5614	13.0439	12.7882
ATP5IF1	0.689478	0.0214719	ATPase inhibitor, mitochondrial	7	15.2168	16.3167	15.6374	14.911	14.5302	14.7666	15.0316	15.2844
CA9	-0.838365	0.0216264	Carbonic anhydrase 9	4	14.3683	15.3173	14.3019	14.3061	15.2552	16.1346	15.1161	15.1589
DCD	0.971745	0.0223922	Dermcidin	2	15.8025	17.6691	15.4209	17.3187	16.0088	16.6436	15.2935	14.9953
LRP8	0.809833	0.0225859	Low-density lipoprotein receptor-related protein 8	3	14.0284	13.2634	12.8599	13.4198	12.388	12.6472	#VALUE!	12.8631
NFKBIA	0.601478	0.0228233	NF-kappa-B inhibitor alpha	4	16.6345	17.0488	16.7919	16.4108	16.3976	16.0099	16.1179	15.9923
LIAT1	1.20645	0.023301	Protein LIAT1	2	12.8741	14.4233	15.0761	13.5321	12.528	12.9579	12.9226	13.4575
UCHL1	-0.960361	0.0241695	Ubiquitin carboxyl-terminal hydrolase isozyme L1	6	16.5858	17.324	17.8524	16.8541	17.3057	18.1159	19.0348	17.7369
KCTD17	2.49121	0.0245036	BTB/POZ domain-containing protein KCTD17	2	15.7081	15.6698	17.4657	15.6534	13.6829	13.9179	13.413	14.3314
ARHGAP26	-0.602154	0.0245513	Rho GTPase-activating protein 26	5	14.3581	13.7664	13.7591	14.0518	14.721	14.6855	14.8029	14.1291
AKR1C2	0.681092	0.0245545	Aldo-keto reductase family 1 member C2	4	16.9721	17.0648	16.8622	17.1468	16.9717	15.0742	16.2	16.4923
ITPKA	-0.658652	0.0246394	Inositol-trisphosphate 3-kinase A	1	15.1893	#VALUE!	15.0357	15.253	15.8089	15.7331	15.9246	15.8103
PIMREG	-0.62087	0.0248369	Protein PIMREG	3	13.5572	14.1323	13.3365	14.0355	13.9993	14.3831	14.4535	14.7577
CD8A	-0.607407	0.0254308	T-cell surface glycoprotein CD8 alpha chain	1	16.1109	15.4044	15.7636	15.217	16.5862	15.6519	16.5271	16.143
KLHL15	1.87965	0.0260175	Kelch-like protein 15	2	13.4467	14.6767	16.6899	14.0079	12.9587	13.5003	13.188	13.8215
PHLDB3	0.952723	0.026834	Pleckstrin homology-like domain family B member 3	1	12.6227	13.0169	13.3796	13.3978	12.5667	12.0059	11.8874	#VALUE!
PKP2	0.681966	0.0268784	Plakophilin-2	3	13.5213	12.9359	13.7103	13.1152	13.011	12.4939	12.2615	12.8066
UBA52	2.75158	0.0270248	Ubiquitin-ribosomal protein eL40 fusion protein	2	#VALUE!	1.7284	11.9301	12.9315	1.59867	7.96361	#VALUE!	10.5385
KLHL2	0.702347	0.0270973	Kelch-like protein 2	2	16.9909	17.0118	17.9987	16.8204	16.534	16.7468	16.2684	16.7412
ZNF417	1.17854	0.0281219	Zinc finger protein 417	4	13.4182	14.5411	14.6706	13.5914	13.0498	12.1297	#VALUE!	13.4636
CTNNB1	0.587125	0.0281241	Catenin beta-1	2	16.1072	16.787	16.3375	16.7013	16.6205	16.0928	13.3163	16.042
OR5H1	-1.18713	0.0282497	Olfactory receptor 5H1	1	12.8507	12.3712	12.1116	12.248	13.711	13.709	#VALUE!	13.3887
CCDC71	0.638161	0.0285624	Coiled-coil domain-containing protein 71	3	15.4315	16.7689	14.943	15.7355	15.3378	15.3053	15.0346	15.2868
AKT1S1	0.588443	0.0288958	Proline-rich AKT1 substrate 1	2	16.6893	16.9113	17.0057	17.0981	16.3638	16.3858	16.2245	16.4012
TMOD2	0.589351	0.0294904	Tropomodulin-2	2	16.2009	15.8606	15.3389	15.9351	14.9152	15.3817	15.578	15.1475
CAB39L	1.20008	0.0305196	Calcium-binding protein 39-like	4	16.4888	14.1941	15.755	15.7494	14.2758	14.5324	14.4514	14.8868
RBMS2	-0.958532	0.0305578	RNA-binding motif, single-stranded-interacting protein 2	1	11.9143	#VALUE!	13.444	#VALUE!	13.6112	13.6114	#VALUE!	14.1913
SSTR2	0.773705	0.0306763	Somatostatin receptor type 2	2	17.273	16.039	15.7545	16.5716	16.2951	13.0692	15.9127	16.1079
ZNF404	-8.64339	0.0308823	Zinc finger protein 404	2	9.30792	9.39301	9.33384	9.07403	19.0545	9.06132	#VALUE!	17.6232
KIF13A	2.37545	0.0314725	Kinesin-like protein KIF13A	2	26.1378	24.7872	13.9125	13.3057	12.8858	12.8223	24.2385	12.6584
SLC9B2	0.607141	0.031653	Sodium/hydrogen exchanger 9B2	1	16.1699	16.1041	16.1395	16.3745	15.635	15.4812	15.4525	15.782
SLC66A3	0.666939	0.0323399	Solute carrier family 66 member 3	1	14.5524	13.031	14.5864	14.7628	13.7939	13.7121	14.2505	12.62
RPL29	-1.64731	0.0326298	Large ribosomal subunit protein eL29	2	11.2628	12.6562	17.8053	13.5845	18.265	#VALUE!	17.2918	16.7789
H2AC20	-0.774706	0.033287	Histone H2A type 2-C	4	16.3637	17.3216	17.3443	17.2982	17.912	16.5111	18.6842	17.771
LSR	0.611521	0.0333987	Lipolysis-stimulated lipoprotein receptor	3	14.1265	13.4266	13.6568	13.3278	13.4015	12.6898	13.1163	12.9272
CDIN1	0.893371	0.0337856	CDAN1-interacting nuclease 1	2	12.9136	13.8751	14.4491	13.0114	13.8716	12.3381	11.6195	12.403
PRDM1	-0.834502	0.0341614	PR domain zinc finger protein 1	2	15.6749	15.6876	15.7655	14.787	16.2985	15.9469	16.6838	16.4269
ZNF518A	-0.691533	0.0342361	Zinc finger protein 518A	1	11.8383	12.1404	12.1849	11.606	12.5945	12.7319	12.9203	12.2934
MRPS21	0.696633	0.0351714	Small ribosomal subunit protein bS21m	2	17.975	18.0613	18.514	18.635	17.8328	17.6824	17.1155	17.7735
FGD5	0.852735	0.0362235	FYVE, RhoGEF and PH domain-containing protein 5	1	16.0662	17.0486	17.1375	17.2991	#VALUE!	14.0471	15.942	17.0076
S100P	1.21128	0.0363521	Protein S100-P	1	14.2286	15.9543	14.1843	16.4672	12.578	14.9456	12.3482	15.2876
STC2	-2.11234	0.0366488	Stanniocalcin-2	1	1.11699	8.95225	9.61609	#VALUE!	11.3266	9.46565	11.1479	#VALUE!
SLC41A1	0.680204	0.0367319	Solute carrier family 41 member 1	2	14.4648	15.1001	15.3193	15.1723	14.6033	14.2983	14.1679	#VALUE!
MAPK12	0.944129	0.0367795	Mitogen-activated protein kinase 12	2	14.5838	14.8849	14.6134	14.9305	13.2542	12.7444	14.4029	14.2475
MX2	0.663276	0.0368336	Interferon-induced GTP-binding protein Mx2	5	15.3708	14.7629	15.2899	15.4879	14.8232	14.0111	14.3763	14.9593
KMT5B	1.26492	0.0369195	Histone-lysine N-methyltransferase KMT5B	3	14.9402	13.7896	13.5104	14.61	13.3244	13.1429	11.0891	13.6388
SFXN5	0.603763	0.037319	Sideroflexin-5	2	14.4795	15.3417	15.2875	14.7951	14.4182	14.4091	14.4631	14.3683
BTRC	0.730885	0.0390852	F-box/WD repeat-containing protein 1A	2	16.6857	14.424	14.2126	14.4291	14.4288	14.6525	14.2362	15.0694
SUSD6	1.06251	0.0396349	Sushi domain-containing protein 6	2	15.835	15.6419	14.831	15.2083	14.3559	14.7669	13.6403	14.4852
H1-2	-0.728203	0.0397278	Histone H1.2	3	12.8091	14.5368	16.4535	14.5803	16.6525	13.8797	16.6012	14.4893
NHLRC3	0.612265	0.039938	NHL repeat-containing protein 3	3	12.3448	12.8472	13.6896	12.8148	11.5967	12.7463	12.361	12.6327
PTGR1	1.05302	0.0403078	Prostaglandin reductase 1	12	17.1566	16.9927	19.2741	19.5599	16.6419	16.5283	17.623	18.6547
SLA2	0.862212	0.0405028	Src-like-adapter 2	2	15.7057	16.7297	15.8925	16.0358	15.5347	15.7393	14.0979	#VALUE!
AMACR	1.10439	0.0412658	Alpha-methylacyl-CoA racemase	2	14.9625	17.4264	17.3759	#VALUE!	15.1607	16.6136	16.5219	11.7742
PPP1R14A	-2.72635	0.0417025	Protein phosphatase 1 regulatory subunit 14A	1	9.80325	1.041	1.30245	#VALUE!	11.7378	10.9962	#VALUE!	8.92102
SBNO2	2.47115	0.0421499	Protein strawberry notch homolog 2	3	17.7132	15.0476	13.1342	13.8004	14.0617	14.0398	13.045	12.7022
CENPX	0.748497	0.0437062	Centromere protein X	3	15.667	15.9065	15.4036	14.799	14.9699	14.9282	14.2887	14.7214
LGMN	-1.47939	0.0449656	Legumain	5	16.1645	15.4958	16.0744	15.6659	17.6651	17.2349	17.3524	17.1111
PLA2G6	2.95075	0.0453005	85/88 kDa calcium-independent phospholipase A2	3	14.1396	18.5112	13.8454	15.6666	13.1321	12.5917	13.6003	14.9531
SRRD	-1.12187	0.0458037	SRR1-like protein	2	15.2905	15.7103	#VALUE!	#VALUE!	16.354	14.2214	16.8467	17.5133
NBL1	-0.695778	0.0479997	Neuroblastoma suppressor of tumorigenicity 1	1	11.2307	11.5116	10.9561	10.6369	11.7778	11.7638	11.2734	12.2744
CALML5	1.6244	0.0484643	Calmodulin-like protein 5	2	15.5269	15.5765	17.8443	#VALUE!	15.0168	15.2328	#VALUE!	#VALUE!
SH3BP5L	0.60306	0.0493091	SH3 domain-binding protein 5-like	3	14.5055	14.6152	14.5188	14.4716	13.2225	14.5011	13.6766	14.0018
VTN	0.619284	0.049349	Vitronectin	1	14.7601	14.0351	14.2584	#VALUE!	13.834	13.5106	13.7257	13.9519

## Sheet: All proteins
PG.Genes	PG.NrOfPrecursorsIdentified (Experiment-wide)	PG.Qvalue	CD103_NEG_Pool_1	CD103_NEG_Pool_2	CD103_NEG_Pool_3	CD103_NEG_Pool_4	CD103_POS_Pool_1	CD103_POS_Pool_2	CD103_POS_Pool_3	CD103_POS_Pool_4
NUDT4B	10	0	18.9476	19.0832	19.2532	18.9494	19.2804	19.3336	19.4256	19.2909
TRBV20-1	1	0	15.9463	16.6258	16.9899	16.7305	16.1527	16.4303	15.955	16.4901
TRBV24-1	1	0.00413956	13.3092	14.4348	12.8957	13.3888	13.2154	14.3194	12.1568	13.4495
TRAV12-2	2	0.00332344	14.1556	13.947	14.1652	13.6969	14.2223	13.9675	14.046	13.8447
TRAV23DV6	1	0.00770128	15.0194	14.5102	#VALUE!	#VALUE!	15.8664	14.8496	14.8431	#VALUE!
TRAV9-2	1	0.00656429	15.4908	15.9743	15.5259	16.2075	15.5282	15.4144	16.1179	16.1629
SMIM26	2	0	17.1084	16.3733	16.5402	16.8757	16.7891	16.3045	16.5492	16.188
TRAV19	1	0	15.0728	14.5056	14.5214	14.8536	15.1717	14.8416	14.7272	14.8933
TRBV9	1	0	13.599	13.8076	14.1361	14.4491	13.71	14.5677	15.0336	14.5496
TRAV8-2	1	0.000243754	14.8081	15.4178	15.2994	14.7598	13.8595	15.3364	15.3647	15.0546
TRAV4	1	0	12.9395	14.0273	14.0221	13.8762	13.0694	14.3495	14.5527	14.371
TRAV12-3	1	0.00048391	15.7397	20.6397	15.376	#VALUE!	16.3429	16.1463	#VALUE!	20.7223
TRAV17	2	0	14.1835	13.9053	13.2967	13.4226	13.6161	12.8067	13.1996	13.5704
TRAV25	1	0	15.5284	13.9865	15.017	15.3746	15.3235	14.7672	15.0607	15.2399
PPIAL4C	1	0.00747489	20.2685	20.9646	20.588	20.7663	20.4607	20.3262	20.4537	20.7086
GATD3B	19	0	20.4358	20.6814	20.6608	20.4118	20.4996	20.4672	20.6948	20.5359
TRBV12-4	3	0	13.6959	13.7067	13.7403	13.3681	14.354	13.0922	13.8022	14.3469
PIGBOS1	1	0.000363725	14.7548	15.5671	14.6985	15.008	14.422	14.7605	14.2294	14.7046
TRBV6-5	2	0	14.7742	13.8221	13.9639	14.4219	14.8389	14.5527	14.6038	14.5886
TRBV27	1	0.000243754	14.7514	14.2554	13.0087	13.9627	14.6534	15.2996	#VALUE!	14.4203
TRBV6-1	1	0.00413956	12.4295	#VALUE!	12.6737	#VALUE!	13.215	11.5061	13.7233	#VALUE!
TRBV10-3	2	0	14.6426	14.5046	14.6205	14.7412	14.3779	14.2736	13.9111	14.0957
NBDY	2	0	16.8368	17.0763	17.1343	16.9886	16.3352	16.8846	17.2514	16.9788
CSNKA2IP	2	0.000842156	15.1244	14.6546	14.9553	14.7932	15.6976	14.7231	13.7889	13.2487
ZC3H11B	1	0	17.1038	17.4012	17.5454	17.0782	17.3077	17.2732	17.4876	17.3356
TRBV7-2	1	0	14.0093	16.0715	15.2959	14.4395	14.2893	16.019	15.3367	14.9115
HNRNPA1L3	1	0	18.9792	19.2319	19.242	19.4656	19.4055	18.9177	18.8195	19.0318
TRBV4-2	1	0	14.8469	14.6428	14.845	14.5355	15.069	15.4399	15.3059	15.3219
TRBV3-1	2	0	14.1451	13.2012	13.6185	13.6474	14.2862	13.5868	13.8064	13.4462
TRBV5-1	1	0.00143592	12.6082	1.27126	#VALUE!	10.2956	11.9121	#VALUE!	#VALUE!	#VALUE!
TRBV28	4	0	16.3377	15.8291	15.5596	15.8951	16.3598	16.1232	15.4465	15.8845
SLC12A8	1	0.00494933	15.0243	15.0352	15.1685	15.2398	14.8382	14.9618	15.3085	15.4967
RBM47	3	0.00143592	13.8752	12.851	13.5038	13.5709	13.7024	12.1287	12.7298	13.5182
IFT56	5	0	14.4796	14.6807	14.7077	14.1222	14.5751	14.3762	13.1725	13.0793
TMEM129	2	0	14.7037	15.0082	15.0216	14.8496	15.476	15.1181	14.6922	14.7966
E2F8	2	0	14.4896	14.0032	13.498	13.8566	14.6901	14.3477	14.2448	14.0342
UBA6	51	0	20.1923	20.2555	20.194	20.1572	20.1357	20.1743	20.1101	20.0522
ESYT2	34	0	19.2599	19.5745	19.3199	19.607	19.089	19.3578	19.1826	19.314
MED19	5	0	17.23	16.4954	16.9001	16.9973	16.9696	17.1004	16.5554	17.0091
BLTP3B	31	0	16.4984	16.52	16.5477	16.5563	16.6581	16.6969	16.7525	16.6612
TMEM223	5	0	17.1814	17.1153	17.0486	17.0458	17.1244	17.0147	17.1647	16.8843
TMEM120B	1	0	#VALUE!	15.1228	15.0394	15.2974	14.4733	14.0616	15.0704	15.4413
ARHGAP10	11	0	16.3144	16.3771	16.3984	16.526	16.6018	16.6558	16.5631	16.6979
ILVBL	27	0	17.968	18.1435	18.121	18.0422	18.196	18.1914	18.1442	18.0887
NDUFAF8	2	0	14.455	13.7273	14.4802	13.9093	14.1994	13.8885	14.0604	13.769
PLEKHG3	3	0	18.2474	18.1856	18.0302	17.5169	18.4893	18.3209	18.585	17.8183
PLAC8L1	1	0.00587268	#VALUE!	14.2765	#VALUE!	12.3933	#VALUE!	#VALUE!	15.7295	#VALUE!
SH3PXD2B	5	0	15.5512	15.7049	15.5529	15.854	15.3267	15.6355	15.2614	15.4746
ZC3H12D	5	0	14.5264	14.3216	14.3545	13.7172	14.2834	13.8383	13.659	13.2105
ANKRD18B	1	0.00725231	11.9638	11.7663	11.1028	#VALUE!	10.9974	12.112	#VALUE!	#VALUE!
PIPSL	4	0	17.5916	17.3857	17.3907	17.1341	17.4029	17.3971	17.5391	17.1613
NBAS	53	0	18.5352	18.5282	18.5166	18.6165	18.6797	18.6152	18.6318	18.6284
TARS3	5	0	14.1773	14.0786	14.1662	13.9675	14.372	14.2302	14.0055	14.3229
TESPA1	4	0	15.5781	15.5708	14.6363	14.4398	15.4888	15.5113	14.7617	14.2874
FAM234B	5	0	14.8746	14.9318	15.144	15.2015	14.8818	14.8418	15.0594	15.1324
TYW5	15	0	17.0043	16.8644	16.7131	16.954	16.846	16.8856	16.7764	16.7011
DENND3	10	0	14.4007	15.2491	14.7072	14.6817	15.1513	15.3498	15.4687	15.2467
TMEM131L	9	0	15.7138	15.7405	15.6747	15.6283	15.778	15.6323	15.685	15.6561
VWA8	57	0	17.7808	17.4224	17.6767	18.0288	17.6648	17.2244	17.3418	18.011
SBNO1	42	0	19.0538	18.8734	18.9063	18.9498	18.9909	18.9145	18.7873	18.8937
FAM221A	5	0	15.7795	15.3907	15.7383	15.8535	15.4463	15.4365	15.9548	15.5914
GTPBP10	23	0	17.5087	17.2605	17.4845	17.7108	17.3408	17.104	17.5393	17.5669
WDR91	16	0	17.6328	17.3608	17.5046	17.5068	17.418	17.3502	17.3401	17.2903
KLRG2	1	0.00529661	13.6399	15.8338	14.1329	13.1145	13.98	#VALUE!	15.713	14.9762
RAB19	3	0	15.2839	#VALUE!	15.0931	15.5867	15.0862	14.9059	15.1213	15.1077
DENND11	11	0	15.8994	15.9757	16.1183	15.9523	15.9058	16.0791	16.2997	15.9456
VPS37C	3	0	15.935	16.0002	16.128	16.2866	15.5827	15.6592	15.8624	15.9289
PEDS1	9	0	15.8559	15.7006	15.1963	15.3668	15.7298	15.4104	15.4173	15.4884
TRAPPC13	9	0	17.7984	17.9248	17.9137	17.9154	17.8105	17.8019	17.8564	17.9313
CNOT1	86	0	20.0331	20.0588	20.0463	20.1044	20.0278	20.0479	20.0042	20.0582
ARHGEF35	7	0	15.1071	15.3029	15.2554	14.9846	14.4753	15.1882	15.0846	14.6812
BDP1	12	0	14.8586	14.5454	14.6518	14.5396	14.6461	14.6069	14.627	14.5963
CCDC88B	46	0	16.8575	16.8715	16.7557	16.9892	16.8588	16.8804	16.8343	17.0093
MAP1LC3B2	5	0	19.6223	19.3899	19.3249	19.4368	19.1511	19.0792	19.0291	19.1829
FAM83G	15	0	16.6771	16.7197	16.5761	16.6804	16.5377	16.6821	16.5736	16.7146
PGP	16	0	19.9535	19.9165	19.8471	19.7608	19.9543	19.9916	19.968	19.8259
RIMOC1	9	0	17.1366	17.0148	17.0035	16.7609	16.8543	16.7956	16.8661	16.7144
RCCD1	9	0	16.8457	16.8069	16.5167	16.8318	16.9582	16.9836	16.8895	16.9645
ZNF316	9	0	15.6999	15.563	15.5114	15.4835	15.5725	15.5384	15.6411	15.5015
TCAF2	27	0	18.9156	19.1387	18.9791	18.727	18.945	19.1106	19.0825	18.8545
SDHAF1	1	0.00261687	14.0829	13.6847	14.4143	#VALUE!	13.4697	14.0941	13.1882	#VALUE!
FBLL1	1	0	24.1738	24.1755	24.1611	24.3134	24.119	24.2417	24.2887	24.3425
EPOP	2	0	14.9456	15.2466	15.0976	15.324	15.0756	15.0401	15.0912	15.0596
SMCHD1	99	0	19.5543	19.6087	19.5901	19.5292	19.5838	19.6388	19.5811	19.5134
CASTOR2	5	0	14.3872	14.1973	14.3573	13.9748	14.0052	13.9981	14.1738	14.1036
CCDC154	1	0	18.1101	17.9197	17.8997	18.0326	18.0668	17.9859	17.6219	17.5285
UNC119B	8	0	16.9433	16.9313	17.0604	16.7957	16.8127	16.8192	16.6994	16.8033
METTL15	14	0	16.4809	16.4207	16.5318	16.4359	16.5669	16.4563	16.6168	16.5092
PRR19	1	0	18.7652	18.4747	18.9078	18.9929	18.7389	18.7079	18.746	19.0421
LIPT2	1	0	15.1289	15.0243	14.8125	15.3967	15.0233	15.1237	15.0483	15.1584
SAC3D1	8	0	16.7254	16.589	16.6059	16.2846	16.8239	16.6715	16.8466	16.4835
OR5H1	1	0.000243754	12.8507	12.3712	12.1116	12.248	13.711	13.709	#VALUE!	13.3887
ANXA2P2	31	0	21.2818	21.1576	20.9906	21.2772	21.7571	21.5161	21.5917	21.7797
SRRM3	1	0.00167404	13.2173	13.5281	11.9962	12.8683	11.1171	12.2771	#VALUE!	13.2618
C15orf61	1	0	15.8912	16.2292	16.3691	15.732	15.6885	15.3758	15.5181	15.8404
ENO4	1	0.000243754	13.713	13.4294	13.2101	13.5802	13.0943	13.3347	13.0668	12.7964
TUBB8B	1	0	15.2237	15.1403	#VALUE!	15.3101	#VALUE!	15.2614	15.6642	16.2306
ABTB3	12	0	15.8409	15.6551	15.9082	16.1647	15.5799	15.3506	15.7896	15.8822
RTL8C	4	0	15.9258	15.8172	15.9107	15.7243	15.6449	15.7684	15.4849	15.5716
ZSWIM8	23	0	16.4719	16.6234	16.5394	16.6067	16.5639	16.6753	16.6144	16.6355
TBKBP1	1	0.0019084	12.9827	13.3531	#VALUE!	13.3298	13.1392	13.4752	13.4168	13.5789
POM121C	20	0	18.3512	18.3088	18.1688	18.2895	18.2312	18.188	18.3504	18.2203
SFI1	4	0	14.9579	14.4759	14.7877	14.9297	15.1154	14.1105	14.3834	14.3968
YDJC	4	0	15.2757	14.7421	15.0056	14.8815	15.1288	15.2096	15.2103	14.9466
CENPX	3	0	15.667	15.9065	15.4036	14.799	14.9699	14.9282	14.2887	14.7214
CEBPZOS	2	0.000363725	15.438	15.5106	15.7219	15.3448	15.2052	14.8101	15.5371	15.1972
HIDE1	1	0.00048391	14.3262	14.3138	13.8642	13.4916	13.2978	14.4222	14.3966	13.2123
PHF20L1	12	0	15.9978	15.8486	15.9041	15.8787	15.8522	15.9038	15.864	15.7612
SNRPGP15	4	0	16.7019	16.845	16.781	16.4085	16.645	16.6125	16.5593	16.5464
NUDT19	15	0	17.739	17.8256	17.5364	17.5399	17.5624	17.7463	17.6289	17.5932
KCNU1	1	0.00827795	3.40729	15.188	15.43	14.0316	13.8386	14.7157	15.0913	15.6317
MIF4GD	11	0	17.9564	18.0202	18.0653	18.0102	18.0509	17.9823	17.9282	17.8004
MYO1G	53	0	20.6403	20.7302	20.5869	20.5817	20.7971	20.9903	21.0047	20.8036
HACD1	1	0.000243754	14.4126	14.376	14.913	14.7843	13.9272	14.2988	15.0523	14.7262
MRFAP1L2	1	0	16.9152	16.6619	16.9111	16.9813	17.1282	17.0077	17.0101	17.2856
RABGAP1L	2	0.00155502	15.321	14.9384	15.0454	14.8294	14.5396	15.1457	15.1094	14.6102
GPR89A	6	0	16.8123	16.7057	16.6374	16.8372	16.6303	16.3583	16.4131	16.5352
WASH3P	14	0	18.4098	18.3222	18.4024	18.5072	18.339	18.384	18.5826	18.524
TMEM238	1	0.000243754	16.3039	16.4497	16.3942	16.278	16.7772	16.7973	16.9252	16.5154
MCRIP1	7	0	18.2893	18.3523	18.5897	18.2916	17.8695	18.1905	18.5726	18.373
CFAP99	2	0.00691109	21.3134	21.1407	21.2939	21.2959	20.7378	20.9734	21.1994	21.0173
NACA	17	0	22.1012	22.0142	22.1449	21.9432	21.9638	22.0094	21.9169	21.7781
C11orf98	12	0	19.2783	19.1403	19.0889	19.0375	18.9256	19.1463	19.099	19.1131
CNK3/IPCEF1	4	0.00119962	14.1969	14.1927	14.5398	14.9149	13.9297	13.953	13.7522	14.1535
STMND1	1	0.000243754	12.7042	14.0899	#VALUE!	#VALUE!	14.1517	14.7158	14.4945	#VALUE!
SLC35A4	5	0	18.0839	18.1029	18.2114	18.1935	18.1748	18.1499	18.5375	18.4694
ASDURF	8	0	17.6034	17.5918	17.7537	17.7476	17.5966	17.7462	18.0467	17.9333
MIEF1	5	0	18.0732	17.8078	17.923	18.0263	17.7691	17.6145	17.5728	17.7176
ERVH48-1	2	0	15.285	15.5912	15.5741	15.7191	15.2972	15.3378	15.2664	15.3016
DNASE2	7	0	17.192	17.704	17.8408	17.6136	17.4009	17.7545	17.8886	17.9811
AGPS	24	0	20.3399	20.3386	20.2654	20.3124	20.3617	20.3488	20.2439	20.2693
KIF2A	47	0	21.4524	21.4282	21.4189	21.3952	21.5845	21.549	21.611	21.5633
DDX39A	27	0	19.9347	20.1512	20.0483	19.9755	19.9449	19.943	19.895	19.9406
PDLIM1	12	0	16.6057	17.1493	16.536	16.4623	17.3246	17.9665	17.5973	17.4228
ACOT7	26	0	19.034	19.1011	18.8987	18.8052	19.0604	19.0967	19.0433	18.9704
MYO1C	26	0	17.2761	17.3566	17.2033	17.2372	17.2926	17.4844	17.3231	17.2825
MYO1F	5	0	15.5366	15.3001	15.3617	14.6808	15.9158	15.5249	15.3861	15.1269
SNAP23	19	0	18.2989	18.3284	18.1806	18.1395	18.201	18.1306	18.2526	18.1924
HAX1	19	0	18.9705	18.8926	18.7742	18.8529	18.828	18.6262	18.6667	18.9434
AIP	27	0	20.5732	20.5951	20.6523	20.5704	20.6017	20.5463	20.5338	20.46
GTPBP1	28	0	18.9151	18.9992	18.9286	18.7866	18.8709	18.9448	18.8418	18.633
LGALS9	7	0	16.8649	16.8443	16.3404	15.8735	16.4784	16.6271	16.1077	15.7496
STXBP3	26	0	18.7213	18.6127	18.6967	18.6118	18.7123	18.6414	18.792	18.6518
AP4M1	8	0	16.9872	17.0237	16.7811	16.8518	16.7625	16.902	16.7751	16.8817
SMAP	13	0	15.9141	16.2386	16.2142	15.9882	15.9873	15.7981	16.1135	16.1525
AP3B1	45	0	19.7925	19.8127	19.7957	19.8477	19.7308	19.7018	19.7067	19.7961
APBB1	8	0	17.1336	16.5818	16.6812	17.0753	16.9387	16.958	16.6136	16.9315
LGALS8	17	0	18.3634	18.4629	18.1792	18.1759	18.3387	18.2734	18.2051	17.9092
NDUFS8	7	0	19.1689	19.1549	19.1496	19.2962	19.078	19.1518	19.237	19.2754
NFKBIE	11	0	17.227	17.2324	17.5306	17.5096	17.0614	17.1407	17.091	17.3
PSMD11	39	0	21.8972	21.847	21.8381	21.7641	21.828	21.796	21.8823	21.7625
PSMD12	43	0	20.7649	20.7741	20.7271	20.6952	20.6613	20.6675	20.5959	20.5719
PSMD9	13	0	19.9151	19.9209	19.915	19.6325	19.9327	20.0777	20.0969	19.8412
ATOX1	8	0	17.8636	18.0811	18.0485	18.1943	18.1255	17.9952	18.4979	18.2575
MEN1	11	0	17.447	17.3556	17.452	17.5313	17.4593	17.325	17.1532	17.2698
CBX4	10	0	16.7246	16.3819	16.649	16.6588	16.7559	16.5611	16.7683	16.8116
GET1	5	0	14.8313	14.8571	14.7525	14.8701	14.7179	14.6847	14.7187	14.6509
PGRMC1	11	0	19.5074	19.7027	19.6328	19.6269	19.6816	19.8115	19.937	20.0169
SUPT5H	53	0	19.6319	19.4898	19.5383	19.4754	19.4805	19.4182	19.3585	19.3398
TAF4	16	0	17.161	17.0181	17.0761	17.1467	17.0219	16.9654	16.9847	17.0299
DFFA	17	0	19.3738	19.4617	19.5405	19.4627	19.6064	19.5321	19.9042	19.7877
RFXAP	4	0	15.1347	14.9302	14.8767	14.7546	14.8608	14.8357	15.1407	14.9185
HIP1	4	0	14.139	14.1375	13.5584	14.0674	13.5605	14.0398	14.0369	13.7084
CLIC1	18	0	23.2852	23.2035	23.3581	23.2325	23.2892	23.2342	23.1496	23.1114
EIF3F	19	0	22.8416	22.7831	22.8035	22.8298	22.7665	22.6799	22.602	22.7887
WWP2	14	0	17.3326	17.2357	17.2501	17.3648	17.1697	17.0516	17.2415	17.3323
CDC7	6	0	16.5495	15.8091	15.8648	15.9085	16.5021	16.2998	16.0683	16.0278
BMAL1	1	0.00250179	14.5638	14.1877	14.0804	13.6407	14.2746	14.4011	14.0416	13.2834
PIK3CD	26	0	17.8162	17.7535	17.8252	17.7762	17.8587	17.6168	17.5048	17.5455
PDHX	16	0	19.0725	19.0656	19.0744	18.9512	19.0241	18.9996	18.9394	19.0038
QSOX1	15	0	16.126	16.377	15.4092	15.8181	16.1021	16.5368	15.6238	15.8886
DCTN6	5	0	17.1387	17.2907	17.3352	17.2682	17.1646	17.2638	17.4347	17.4042
SLC33A1	6	0	15.9784	16.0262	15.9871	15.8288	16.1602	16.1591	15.9775	15.6992
FOXN3	3	0	15.5811	15.5404	15.2678	14.8761	15.5177	15.344	15.515	14.6481
IPO5	78	0	22.0358	22.1985	22.1585	22.1367	22.0992	22.1551	22.0101	22.1132
POLRMT	41	0	18.7592	18.6203	18.6755	18.6271	18.7047	18.5724	18.7121	18.7022
EEF2K	19	0	16.5621	16.4611	16.4269	16.5684	16.5026	16.3933	16.4508	16.6513
SAP18	16	0	21.3441	21.3952	21.2346	21.2058	21.3063	21.3342	21.1895	21.2646
IGF2BP3	11	0	17.8723	18.0664	18.0438	17.8552	17.9912	18.173	18.225	18.2738
DNM1L	58	0	21.1677	21.1495	21.1262	21.1477	21.0741	21.1122	20.9948	21.0406
RTCA	11	0	18.8662	18.8115	18.9377	18.9431	18.8444	18.7735	18.8988	18.858
PIK3C2A	32	0	20.1154	19.9772	19.953	19.9337	19.8433	19.8226	19.7131	19.7159
PLK4	1	0.00494933	12.4824	12.9239	13.0249	#VALUE!	13.0249	13.1217	13.3913	#VALUE!
PIK3R2	21	0	16.475	16.3381	16.694	16.4753	16.0781	16.1525	16.3819	16.2642
GOLIM4	24	0	17.7184	17.7717	17.4315	17.6528	17.966	18.0547	18.0507	17.999
MANBA	2	0	15.3641	14.8033	15.4529	14.8595	14.9474	14.6624	14.9089	14.9465
TRAF5	16	0	16.9991	16.6865	17.0003	17.0609	16.9009	16.5077	16.7513	16.9965
AGRN	8	0	13.5779	13.564	13.5937	14.0191	13.6502	13.7495	13.7229	14.0275
PLOD2	12	0	15.1958	15.7632	14.8254	14.9652	14.5879	15.2362	14.8835	14.2481
EXOC5	17	0	17.6281	17.6547	17.7042	17.6937	17.521	17.5057	17.5053	17.4896
ELL2	11	0	14.7603	15.168	15.2954	14.9221	14.6307	15.0597	15.1499	15.0888
BTN3A3	9	0	16.826	16.8327	16.5589	16.5804	16.7933	16.8981	16.3944	16.0623
HMGN4	3	0	15.7823	12.4912	15.7841	14.8833	15.5402	12.131	13.6769	14.1431
BTN3A1	2	0.000724725	12.7515	13.146	13.2511	12.4324	#VALUE!	12.9825	12.3661	11.6266
NDUFA4	3	0	21.4999	21.5339	21.3291	21.4785	21.2141	21.2757	21.3299	21.3736
PSMD14	24	0	18.393	18.3967	18.4161	18.4076	18.4775	18.3399	18.4041	18.4486
ZNF593	6	0	17.1702	16.7185	17.0986	17.2825	16.8669	16.8901	17.2564	17.3294
BIN1	23	0	20.0473	20.2344	20.0563	20.2793	20.0825	20.3588	20.3229	20.5048
KPNA3	22	0	20.6256	20.6602	20.5666	20.5029	20.5941	20.5779	20.3815	20.3473
STK25	5	0	15.1356	15.1976	15.2675	15.1506	15.2882	14.9425	15.4474	15.1995
USP9Y	8	0	#VALUE!	14.679	#VALUE!	15.1752	15.4577	14.9968	#VALUE!	15.1181
BCL9	11	0	15.8448	15.7801	15.6607	15.6471	15.6804	15.8842	15.9186	15.8474
KRIT1	11	0	15.645	15.3246	15.5158	15.775	15.6674	15.4934	15.7253	15.6478
PES1	38	0	21.13	20.9901	21.0914	21.1516	21.1848	21.1105	21.1309	21.1515
SDCBP	11	0	16.6486	16.4867	16.5113	16.1679	16.7504	16.6313	16.2503	16.3342
PITPNM1	23	0	16.7413	16.8648	16.7889	16.9476	16.903	16.8693	16.9525	17.0103
MPHOSPH10	30	0	19.3922	19.4133	19.3955	19.3473	19.3335	19.3039	19.4249	19.4071
NOP56	60	0	21.9726	22.117	21.9488	22.0057	21.8765	21.977	21.9605	21.9737
DDX3X	76	0	21.7421	21.759	21.7341	21.7323	21.7615	21.5798	21.6852	21.6899
RNASET2	8	0	17.2795	17.362	17.9955	18.0001	17.5665	17.555	18.0664	18.4072
MFNG	1	0	15.9831	15.7231	15.9123	15.8643	16.1171	15.7874	15.9975	15.9975
PIR	3	0	14.7539	14.5097	14.7193	13.4512	14.4375	14.0135	14.3534	13.1112
CCL22	2	0	15.8076	16.9667	16.8866	17.0432	15.6415	16.1885	15.5283	15.3179
PEX7	2	0	14.6493	14.1218	14.5977	14.5276	14.6294	14.3587	14.5226	14.0385
KPNA4	14	0	19.9535	19.8955	19.9298	19.7054	19.9504	19.8938	19.8166	19.885
TRIM38	11	0	15.7321	15.9967	16.0172	15.7127	15.7615	15.7477	15.7217	15.6989
E2F3	1	0	13.5843	12.351	#VALUE!	13.7827	#VALUE!	#VALUE!	#VALUE!	12.4082
PPP6C	14	0	20.3946	20.4323	20.4841	20.3779	20.3944	20.3986	20.3685	20.2208
PIK3C2B	13	0	16.4346	16.3314	16.3943	16.4278	16.2173	16.4407	16.334	16.2794
MAN2B1	30	0	19.8092	19.9826	19.836	19.9825	19.8977	19.9944	20.2178	20.105
FBP2	1	0.00261687	14.8436	14.3331	#VALUE!	15.1368	14.7521	14.4405	14.2344	15.3614
UBE2C	14	0	19.1208	19.0067	18.8621	18.9549	19.1096	19.0009	18.9043	19.0152
ACACB	16	0	17.8992	17.805	17.948	17.97	17.968	17.8754	17.9661	17.9298
PDXK	19	0	19.3115	19.1867	19.4496	19.2759	19.0964	19.0276	19.1876	19.0902
SCD	8	0	17.7418	17.3635	17.1238	17.2033	17.107	17.1011	16.432	16.6889
PLPP1	5	0	14.7416	14.4605	14.6492	14.7956	14.6274	14.617	14.603	14.5908
ARID1A	83	0	18.2921	18.2548	18.1981	18.1964	18.2884	18.3618	18.3171	18.2517
SOCS2	1	0	14.5214	15.0885	14.7943	14.3434	14.6691	15.1605	14.5957	14.4179
CDK2AP1	3	0	17.2996	17.2038	17.1136	16.9472	17.4256	17.2807	17.3793	17.1885
SDHD	2	0	18.1765	18.252	18.2972	18.203	18.2408	18.2779	17.8936	17.967
C2CD2L	14	0	16.3031	16.2609	16.2301	16.342	16.1438	16.1913	15.9813	16.1467
NEMP1	4	0	17.6557	17.6517	17.7002	17.6365	17.7002	17.6815	17.6286	17.569
FCHO1	15	0	16.626	16.4749	16.5263	16.6798	16.7324	16.6681	16.6995	16.5511
TXNDC9	10	0	19.1402	19.0231	19.2086	19.0083	19.089	19.0681	19.1792	19.2219
DPYSL4	9	0	16.0599	16.8178	15.7992	16.0132	15.2611	16.1411	15.3595	15.7247
TRAFD1	19	0	17.9049	17.9003	18.1142	17.908	17.9302	17.8854	17.9975	18.0474
COX7A2L	3	0	17.9565	17.8674	17.7427	17.5998	17.7859	17.7616	17.6304	17.6653
GAPDHS	1	0	21.8823	21.9999	22.1444	21.4746	22.0345	22.0346	22.0602	21.8957
NDUFAB1	4	0	16.7458	17.1181	17.1706	16.9758	16.8242	17.0529	16.854	17.2572
UBFD1	10	0	17.9586	17.9411	17.8228	17.7579	17.8669	17.9154	17.7318	17.8669
CYB561D2	1	0	16.1268	16.1123	16.212	15.7197	15.9971	15.9394	15.6407	15.8466
CIT	50	0	17.4491	17.2706	17.3238	17.2912	17.5051	17.4055	17.4774	17.39
COPE	22	0	20.862	20.861	20.8954	20.7303	20.8637	20.9357	20.744	20.728
RFXANK	4	0	14.033	13.8388	13.812	13.7032	13.9682	13.5308	13.2846	12.974
EIF1AY	12	0	21.6282	21.8071	21.4873	21.6809	21.5192	21.4733	21.3623	21.3984
UTY	10	0	15.6682	15.7723	15.728	15.6854	15.5564	15.8842	15.6774	15.7995
AP3D1	42	0	19.472	19.5271	19.6171	19.5664	19.4482	19.4978	19.3951	19.5089
CCS	9	0	19.2251	19.317	19.3534	19.2054	19.1571	19.3339	19.3842	19.2183
GPR171	10	0	17.9654	17.7857	17.9262	17.9087	17.6254	17.5044	17.2411	16.9724
ABLIM1	26	0	18.145	18.0211	18.0332	17.9896	18.0026	18.0286	18.0232	18.0963
DVL1	1	0	13.5375	13.5194	13.5139	13.4059	13.6623	13.654	13.8815	13.4757
DVL2	14	0	16.7761	16.6651	16.7376	16.5564	16.8095	16.8198	16.8467	16.7498
CHD1	49	0	17.6745	17.6764	17.614	17.6299	17.6318	17.6011	17.599	17.6567
CHD2	30	0	18.3742	18.4772	18.3116	18.4397	18.3621	18.4754	18.3729	18.5511
GOSR2	13	0	16.2578	16.1897	16.1331	16.1177	16.1149	16.0626	16.1959	16.2501
TOR1A	9	0	17.8476	17.9269	17.8384	17.9216	17.793	17.9041	17.9337	17.7831
TOR1B	7	0	17.2524	16.9629	17.0463	16.8943	16.9327	16.8516	16.8741	16.713
STX16	7	0	17.6096	17.6906	17.6047	17.5367	17.5569	17.6618	17.5727	17.7149
ADAM10	32	0	19.1323	19.1272	19.0606	19.0562	19.1615	19.1255	19.1796	19.2294
ABCD4	8	0	15.9592	14.9115	15.2075	14.8244	16.0617	14.8985	15.3437	15.1724
EI24	3	0	17.3398	17.6531	17.3576	17.3441	17.3365	17.7011	17.4005	17.3805
TP53I11	5	0	17.0164	17.7386	17.4807	17.6729	17.0027	17.0886	17.098	17.069
KMT2D	54	0	17.0792	17.0301	17.0866	17.0997	17.1268	17.16	17.1569	17.1948
RGPD8	63	0	20.5739	20.4626	20.5464	20.5614	20.5332	20.3896	20.3747	20.5623
TRDMT1	3	0	14.2549	13.7994	14.1885	13.4463	13.9003	13.6559	14.4793	13.7928
APAF1	24	0	17.1636	17.1	17.1084	17.0235	17.0553	16.9851	16.8632	16.7997
RIOK3	15	0	17.9914	17.9714	18.1239	18.0185	17.8461	17.8422	17.9106	17.6986
IMPA2	3	0	16.4124	16.3054	16.3684	16.4849	16.5739	16.4521	16.555	16.5639
MAP2K7	18	0	18.1795	18.0107	18.0788	18.1983	18.2438	18.06	18.2448	18.2457
ACOT8	9	0	17.8753	17.8453	17.7889	17.7997	17.9013	18.0222	17.997	17.9005
CDIPT	5	0	17.5053	17.6423	17.5761	17.5072	17.2392	17.4109	17.4181	17.4246
PDCD5	14	0	21.0053	21.102	21.0394	21.0267	21.0149	21.1935	21.3461	21.1994
PRMT5	38	0	21.4184	21.3224	21.4308	21.2988	21.3955	21.3263	21.3592	21.3055
NHERF1	28	0	21.3149	21.2399	21.352	21.1357	21.2973	21.3276	21.5553	21.3872
CHEK1	19	0	19.186	18.9975	19.1247	18.9808	19.1702	19.1335	19.1731	19.1695
TNFRSF10B	6	0	15.2935	15.4671	15.5832	15.37	14.8693	15.162	15.4788	14.9458
FPGT	5	0	15.9598	15.6481	16.0688	15.7833	15.8483	15.4687	15.3109	15.6438
TPP1	5	0	17.4504	17.2865	17.5399	17.5171	17.5782	17.5914	17.5667	17.606
GNB5	1	0	14.4532	14.26	14.4036	14.2663	14.4757	14.7679	14.4903	14.0927
TCERG1	58	0	20.8613	20.9039	20.8906	20.911	20.8487	20.8804	20.9228	20.9382
NDC80	36	0	18.1008	18.0897	18.1873	18.1054	18.2013	18.0877	18.1482	18.2965
KIF3C	3	0	12.3797	12.2351	12.2779	12.084	12.1801	12.33	12.2311	11.5108
TNPO2	22	0	19.7767	19.8012	19.9914	19.9756	19.7449	19.8145	19.8029	19.6544
TNFSF11	7	0	15.5324	15.6659	14.8217	14.8583	14.1343	14.3365	12.6898	12.4258
POLR3A	41	0	18.2856	18.1852	18.2093	18.2804	18.2036	18.2151	18.1986	18.2716
PSMA7	25	0	22.9305	23.0033	23.0551	23.0013	22.9263	22.9489	23.0644	22.9236
RASGRF2	3	0	13.7977	14.4619	14.8041	14.2756	13.9303	14.2406	14.3894	14.2307
SCAMP3	11	0	19.0879	18.9913	18.9633	19.107	19.0346	18.9603	19.013	19.1813
PHYH	13	0	16.9807	16.9968	16.7569	16.9164	17.284	17.0985	17.1972	17.0111
OPLAH	11	0	14.8706	14.7613	15.1438	14.9328	14.1176	14.031	14.4315	14.2977
AIM2	8	0	16.6794	16.2955	16.4099	16.095	16.779	16.6107	16.7065	16.5339
BACH1	3	0	14.8505	14.7975	14.9774	14.7474	14.7502	14.706	14.7481	15.049
BCKDK	13	0	17.7913	17.4796	17.6515	17.5185	17.9271	17.734	17.7057	17.6263
IFIT3	4	0	13.9232	14.6676	14.8608	14.4045	12.237	12.8214	13.1217	13.2566
MGST3	5	0	16.489	16.2228	16.4278	16.2819	16.3808	16.4221	16.5787	16.5605
GEMIN2	6	0	16.4662	16.646	16.1775	16.5749	16.3185	15.989	16.1125	15.8269
TAX1BP3	3	0	15.9846	16.1426	15.7224	15.6904	15.8365	15.7546	15.7163	15.6267
GIPC1	15	0	18.9419	18.6315	18.7266	18.8162	18.8035	18.7031	18.8204	18.6816
IKBKB	26	0	18.7731	18.8266	18.7209	18.8659	18.6136	18.6392	18.5564	18.7313
TIMM23	6	0	17.9453	17.9425	18.0887	18.0419	17.683	17.5505	18.1138	17.9793
HAT1	17	0	19.7709	19.8409	19.7268	19.7533	19.8552	19.7321	19.7666	19.6697
NCR3	1	0	15.9345	15.2678	15.6354	16.346	15.9441	15.8819	15.2832	16.2168
UBE2L6	14	0	19.7806	19.8146	20.2041	20.2085	20.0763	20.0869	20.3842	20.4021
CASK	21	0	16.9282	16.8448	16.8586	16.8183	17.1192	17.0429	17.132	17.0091
PLD2	4	0	14.6579	14.2391	14.9404	15.211	14.0873	13.8584	14.7202	14.9357
UQCRQ	9	0	19.4291	19.515	19.4982	19.6716	19.2664	19.1446	19.3598	19.5885
MYL12B	22	0	23.0262	23.0502	23.0349	23.0828	22.8997	22.9824	23.0936	23.126
CASQ2	1	0.00645161	13.3632	12.8877	12.8287	13.5956	13.2461	12.5468	12.3068	11.5347
HGS	23	0	18.4884	18.4138	18.3155	18.42	18.4641	18.4639	18.5206	18.4622
AURKA	18	0	16.9663	16.7221	16.6288	16.6709	17.493	17.4987	17.0961	17.2214
RAB29	5	0	16.9529	16.9669	16.6497	16.8559	16.8387	16.89	16.6577	16.8415
CLGN	7	0	14.1717	14.4876	14.1228	14.4134	14.4375	14.5883	14.5707	14.6931
VPS26C	6	0	17.3549	17.2346	17.1897	17.1835	17.146	17.2364	16.9177	17.1276
PPP1R12A	52	0	19.725	19.8393	19.8859	19.8512	19.6781	19.8559	19.8477	19.8413
SLC27A2	15	0	17.5317	17.6089	17.3786	17.6419	17.7455	17.7577	17.3429	17.7218
GAK	40	0	18.3259	18.2676	18.3444	18.3494	18.3742	18.277	18.3398	18.4119
HNRNPDL	25	0	19.8876	19.8606	19.7096	19.6993	19.6036	19.7454	19.5601	19.7384
XPO1	70	0	20.4589	20.4017	20.482	20.4336	20.467	20.3951	20.1046	20.2608
BTAF1	51	0	19.3003	19.3398	19.2924	19.2895	19.2937	19.3008	19.2125	19.2192
ATP2A1	2	0	18.8242	19.148	18.2703	18.5114	18.7255	18.4253	18.6677	18.2845
ARHGEF10	4	0	14.8552	15.1262	14.1126	15.3375	14.2408	14.9276	13.625	14.8773
ZNF609	25	0	17.0448	17.0158	16.9323	17.125	16.9255	16.8505	16.9776	17.1608
ZNF646	20	0	15.3262	15.2462	15.1408	15.3517	15.4107	15.371	15.4949	15.568
SPTBN2	4	0.00656429	15.2487	15.2129	16.9348	13.3586	14.4655	14.6242	14.6488	14.3834
MAST4	28	0	15.6487	15.5937	15.7663	15.751	16.0043	16.0657	16.2231	16.256
SEC16A	80	0	19.716	19.6312	19.6637	19.7152	19.7761	19.6395	19.743	19.8608
AREL1	5	0	14.2412	14.0241	14.0555	14.1325	14.1191	14.0334	13.8362	14.027
KHNYN	16	0	17.0434	17.3967	17.2026	17.2592	17.0092	17.3071	17.3043	17.0696
TECPR2	5	0.000124688	15.1094	14.9096	15.2161	15.607	15.356	15.0646	15.302	15.5996
U2SURP	62	0	20.9777	21.0412	21.0214	20.9668	20.9843	20.9159	20.9084	20.9775
SETD1A	27	0	17.3067	17.2869	17.1571	17.202	17.1223	17.1514	17.1781	17.199
N4BP3	7	0	14.5091	14.5811	14.5204	14.6145	14.4487	14.4166	14.6459	14.6636
TRANK1	1	0.000724725	#VALUE!	#VALUE!	12.6299	#VALUE!	#VALUE!	#VALUE!	12.5157	12.2018
KDM6B	17	0	16.4612	16.247	16.2916	16.4487	16.1911	16.0948	16.1469	16.0686
SYNJ2	37	0	18.409	18.5292	18.4343	18.3487	18.2032	18.435	18.2461	18.4055
GARRE1	1	0.00261687	14.507	#VALUE!	14.4891	#VALUE!	14.0644	13.9406	14.5593	14.4265
KIF3B	24	0	16.2386	16.2275	16.3857	16.3846	16.0652	16.1339	16.2919	16.3023
PFAS	67	0	21.5868	21.8389	21.8449	21.7144	21.7763	21.753	21.8866	21.8294
MCF2L	1	0.000724725	12.4288	11.0373	#VALUE!	11.8433	11.947	11.6011	10.9694	10.6526
DCLK1	1	0.0019084	14.575	14.7048	15.0029	14.2091	15.1358	14.6828	14.8348	14.3669
CEP290	15	0	15.3998	15.1343	15.258	15.3851	15.3319	15.2826	15.3516	15.3369
ANKRD28	20	0	17.4761	17.4543	17.4343	17.4036	17.4288	17.5224	17.4673	17.4999
PRORP	22	0	18.9214	18.987	19.0946	19.1468	18.8846	18.8967	19.0021	19.1144
CHUK	26	0	19.1294	18.7746	18.8839	18.8872	18.994	18.6887	18.6763	18.6721
LSM1	3	0	17.626	18.0782	18.3251	18.4099	18.0644	18.2089	18.4382	18.5384
FYB1	27	0	18.8395	18.7367	18.7455	18.7692	18.924	18.8942	18.9014	19.0178
NPC1	8	0	16.7234	16.6201	16.6835	16.6596	16.6035	16.558	16.5315	16.3935
DEGS1	7	0	15.5303	15.8585	15.6375	15.757	15.2689	15.4882	15.1401	15.6597
SCAMP1	14	0	16.4437	16.5499	16.4701	16.4332	16.5823	16.4793	16.6557	16.6932
SCAMP2	3	0	18.9743	18.9282	18.7947	18.8536	18.8306	18.983	18.8319	18.8301
KPNA5	2	0	16.9029	14.8555	13.7504	15.8198	16.8544	16.2409	8.6715	14.5217
ARPC1B	30	0	21.8351	21.8246	21.9154	21.8665	21.9486	21.8892	21.9417	21.7762
ARPC2	32	0	22.5488	22.6577	22.6388	22.6616	22.5659	22.4511	22.5401	22.5109
ARPC3	19	0	22.3475	22.4359	22.4154	22.4974	22.3791	22.3346	22.4587	22.5429
MDM4	1	0.000243754	13.8031	#VALUE!	13.2621	13.2847	13.598	12.6775	13.0613	13.3401
ZBTB7B	5	0	15.8226	16.1598	16.3165	16.2712	15.7955	16.0965	16.009	16.0805
POLR1C	19	0	20.3435	20.242	20.3714	20.4482	20.3072	20.1669	20.2259	20.4149
PLSCR1	3	0	17.7274	17.6425	17.9527	17.1812	17.213	17.3673	17.8129	17.2631
TRIM24	26	0	17.3367	17.3208	17.3319	17.3315	17.4256	17.3764	17.4098	17.433
LDLRAD4	8	0	16.1634	15.945	16.2273	16.0675	16.65	16.2599	16.8211	16.725
AXIN1	6	0	14.4439	14.287	14.3027	14.3959	14.2591	14.3951	14.1872	14.265
PGRMC2	14	0	20.2146	20.3159	20.2984	20.1902	20.1904	20.2719	20.2721	20.1814
CETN3	9	0	18.2127	18.1915	18.3175	17.987	17.9098	17.9661	18.0471	18.1436
PFDN6	16	0	19.2583	19.315	19.24	19.1888	18.9646	19.1615	19.1864	19.1478
WDR46	24	0	19.5514	19.4656	19.4554	19.5136	19.5306	19.4825	19.4141	19.602
GSTA4	1	0	15.0083	15.3285	14.9612	15.4502	14.334	14.8158	14.3989	15.0594
NKRF	49	0	19.6577	19.6184	19.6424	19.7214	19.6439	19.5578	19.6942	19.6412
GNPAT	22	0	17.4446	17.3309	17.255	17.3439	17.4705	17.4113	17.2454	17.2526
ZNF185	1	0	13.9725	14.2413	14.6287	14.3072	14.3463	13.9565	14.643	14.604
CASC3	15	0	16.9705	16.8744	16.7763	16.9196	17.1143	16.9151	17.0879	16.9725
MRPS12	6	0	17.9629	17.986	17.9592	17.9874	18.0733	18.011	18.1638	18.0458
NDUFA1	2	0	14.3157	14.4614	#VALUE!	#VALUE!	14.1499	14.1942	12.6335	#VALUE!
ACOX3	13	0	16.9886	16.523	16.6959	16.7022	16.9277	16.6434	16.9867	16.8018
RER1	6	0	18.9934	19.0182	18.9507	18.9774	18.9083	18.8494	18.7148	18.5914
SURF4	13	0	17.5563	17.8143	17.7095	17.7648	17.5202	17.5558	17.4061	17.6466
MAPK13	14	0	18.9104	18.787	18.8485	18.7441	18.8758	18.87	18.6908	18.6387
ATXN7	9	0	15.2944	15.3191	15.1672	15.3263	14.985	15.1728	15.141	15.1994
SPTLC1	16	0	18.9267	18.9252	18.9801	19.1163	19.1141	18.894	19.0513	19.1326
SPTLC2	22	0	18.0091	17.8502	17.8409	18.0833	17.9668	17.917	17.8678	17.9468
FANCG	3	0	14.3265	13.9628	14.015	14.209	14.3762	14.0374	14.1107	14.3355
OGT	52	0	19.6953	19.46	19.6262	19.544	19.6088	19.4565	19.5942	19.6167
PPM1D	1	0.000243754	12.8931	12.4879	13.8165	13.6462	13.6666	#VALUE!	14.097	14.4178
SIVA1	3	0	16.1683	16.1699	16.3761	15.8473	16.2644	16.5544	16.6354	16.2649
PMM2	9	0	19.4505	19.4791	19.7044	19.8189	19.4643	19.2182	19.5938	19.712
RAD51B	3	0	14.9262	14.7763	14.6316	14.6524	15.0456	15.0247	14.9924	14.9421
POLR3G	4	0	14.2197	13.7875	14.3125	14.2508	14.0541	14.1125	14.3233	14.5562
TM9SF1	11	0	16.8337	17.1912	17.2313	17.1225	16.8525	17.0216	17.0139	17.2596
INPP4B	8	0	16.1896	15.953	16.1615	16.0189	15.9278	15.8589	15.8447	15.7762
HMGB3	18	0	20.1416	20.3086	20.1631	20.1998	20.2523	20.3269	20.4156	20.4325
PPM1G	33	0	21.524	21.4886	21.5665	21.495	21.4598	21.4864	21.6328	21.6587
INPPL1	30	0	17.9583	18.0174	17.8136	17.9197	17.9147	18.0148	17.7511	17.8783
FANCA	8	0	15.3574	14.975	15.2118	15.4575	15.3408	15.149	15.24	15.4372
EIF3D	44	0	21.0289	21.0971	21.1155	21.1332	21.1332	21.0473	21.1955	21.0299
EIF3H	29	0	20.8195	20.9367	20.9858	20.9335	20.8237	20.8823	21.0306	20.8527
HDAC3	17	0	17.398	17.4178	17.4814	17.4431	17.4937	17.4093	17.3981	17.431
NVL	31	0	17.6934	17.6792	17.8045	17.6156	17.7821	17.7285	17.8974	17.7327
BCAT2	26	0	19.7835	19.7707	19.8394	19.8222	19.6856	19.6786	19.7441	19.7422
BIRC5	4	0	16.2563	15.8991	16.1979	16.0546	15.9008	15.9254	15.738	16.0577
IPO8	22	0	18.1611	17.7356	18.0606	18.0324	18.0208	17.8214	17.9905	17.8711
STX7	5	0	16.3327	16.4125	16.2231	16.1531	16.0319	16.0515	15.8869	16.1953
TNRC18	13	0	14.6719	14.5217	14.349	14.5772	14.6808	14.6196	14.4044	14.6035
SLC16A3	8	0	19.7476	19.8531	19.6612	19.7839	19.6713	19.7846	19.2548	19.431
SLC31A1	2	0	14.6625	14.7346	14.4466	13.4652	14.5536	14.4346	12.1194	13.1056
ABCC4	22	0	17.3123	17.5165	17.4278	17.4312	17.3773	17.5011	17.3242	17.4509
POLR1G	13	0	19.3931	19.2493	19.2168	19.3406	19.297	19.3204	19.5234	19.5287
P4HA2	10	0	17.1344	17.1528	16.696	16.9711	16.8333	16.962	16.6865	16.8538
RGS16	4	0	15.5009	16.2616	15.9233	16.2836	15.5814	16.194	15.7332	15.9064
YKT6	14	0	20.0362	20.1064	20.1663	20.296	19.8957	20.0308	19.9635	20.1782
NUP42	12	0	17.6413	17.762	17.7407	17.8209	17.6387	17.5965	17.8193	17.8436
ARPC5	15	0	20.7296	20.6524	20.6811	20.6309	20.6735	20.6603	20.5353	20.6789
POLR2D	10	0	17.375	17.4271	17.557	17.2484	17.2123	17.2351	17.3579	17.4434
CFLAR	4	0	15.4533	15.6241	15.4532	15.4501	14.6958	14.5334	14.5401	14.6092
DDX3Y	14	0	#VALUE!	15.6325	12.3678	15.7976	#VALUE!	15.4961	#VALUE!	15.6054
MAFG	9	0	17.1881	17.095	17.0806	17.1319	16.9343	17.0141	16.9837	16.9744
OGG1	2	0	14.8356	14.661	14.8411	14.6545	14.5447	14.3908	14.4076	14.4563
CYP27B1	3	0	12.5735	12.7768	12.7447	13.2905	12.2418	12.8283	12.9737	13.6372
PDPK1	18	0	17.9267	17.7435	17.8179	17.7949	17.6256	17.6402	17.5792	17.4708
TAPBP	14	0	20.5634	20.5697	20.4501	20.4121	20.4769	20.458	20.4619	20.2368
PER1	11	0	16.5205	16.3335	16.3851	16.4194	16.4247	16.2991	16.2821	16.5053
RNF113A	16	0	17.3456	17.5054	17.4694	17.2632	17.271	17.3747	17.3673	17.5097
KDM6A	14	0	16.6036	15.9557	16.4281	15.8167	16.3471	15.851	16.5006	15.7356
KCNN4	2	0.000243754	14.2814	13.6571	13.7968	14.0852	14.6238	14.4023	14.1943	14.2282
DHX15	63	0	21.9433	21.9124	21.802	21.777	21.8308	21.8442	21.6632	21.71
RNMT	25	0	20.2878	20.4037	20.3579	20.4074	20.2027	20.3158	20.4043	20.3736
ZZEF1	48	0	16.9322	16.8501	16.908	16.8724	16.9184	16.8873	16.8396	16.8612
TTI1	20	0	18.4435	18.3286	18.5566	18.3689	18.4789	18.4524	18.2697	18.3528
RRP8	18	0	19.353	19.4628	19.3575	19.4167	19.3659	19.4784	19.413	19.4069
PJA2	15	0	17.4628	17.3747	17.4398	17.3816	17.2196	17.3484	17.366	17.3497
SIPA1L1	45	0	16.9897	17.1126	17.0434	17.161	16.9361	17.0672	16.8912	17.0916
ZBTB24	5	0	14.7534	14.6164	14.8931	14.4197	14.8616	14.7265	14.8456	14.6914
CYB5B	10	0	17.4277	17.3081	17.1982	17.0291	17.4384	17.2583	17.2241	17.0614
PRPF4	29	0	20.0013	19.9723	20.0071	19.9421	20.0162	20.0078	20.0979	20.0107
PHGDH	35	0	23.0111	23.1496	22.9242	22.9526	23.1612	23.223	23.0098	23.0905
NDUFS4	7	0	19.6347	19.2853	19.4435	19.0127	18.7015	19.0888	18.5689	18.9453
IRAK2	2	0	13.5007	13.3105	13.4388	13.4269	13.7948	13.4156	13.4342	13.2005
PHF1	4	0	14.8144	14.5368	14.5047	14.7367	14.7687	14.4804	14.574	14.6001
DYNC1LI2	15	0	17.5058	17.4743	17.6974	17.5512	17.6122	17.667	17.7351	17.5301
PSMD3	55	0	22.0171	22.0047	21.9797	22.0146	21.9668	21.9487	22.0468	21.9395
RBFOX2	7	0	16.3728	16.0596	15.9786	16.3036	16.4517	15.9073	15.9276	16.3035
PAPSS1	36	0	20.4084	20.3823	20.3088	20.3782	20.4072	20.2793	20.362	20.3175
SIAH2	7	0	16.1615	15.8881	16.1389	16.2121	15.9352	15.7997	16.0169	15.8876
ZNHIT1	1	0	14.9625	14.856	14.705	14.9536	14.7816	15.0366	15.0817	15.1989
ZW10	28	0	18.8869	18.6687	18.8337	18.7979	18.7802	18.8091	18.6306	18.7254
SPINT1	12	0	16.342	16.4414	16.572	16.2808	16.3965	16.5034	16.4785	16.6127
SART1	48	0	20.2621	20.1823	20.2032	20.1268	20.1124	20.1541	20.2061	20.214
SPINT2	4	0	16.2004	15.922	15.7682	15.9226	16.1496	15.9325	15.6407	15.9202
GPAA1	6	0	16.5684	16.3985	16.5022	16.7969	16.6195	16.478	16.4905	16.5443
DAPK3	20	0	18.0448	18.1247	18.1053	18.1493	18.4613	18.5409	18.5562	18.6575
SRGAP3	14	0	16.1612	16.3334	16.6601	16.3585	16.2609	16.5661	16.4906	16.6607
ZNF264	5	0	13.5	13.0073	13.1661	13.2368	13.1465	13.5199	12.4541	13.1924
AP5Z1	8	0	15.5295	15.5915	15.6488	15.4882	15.535	15.7013	15.7167	15.5185
CCP110	18	0	16.183	16.3613	16.0835	16.2076	16.3023	16.4052	16.3123	16.3157
CTIF	7	0	15.2746	14.7341	15.0146	14.7389	14.9836	14.9856	15.1909	15.111
MTSS1	21	0	17.1736	17.4593	17.4717	17.435	16.0696	16.1536	16.046	16.2087
PPIP5K2	34	0	18.0828	18.3407	17.9964	18.09	18.0153	18.4359	18.1309	17.9624
MAP3K7	23	0	19.3019	19.2022	19.3653	19.3135	19.3474	19.2224	19.2257	19.2525
EEF1E1	10	0	18.8834	18.9942	19.0273	19.01	18.8228	18.6867	18.8657	18.9211
MSI1	4	0	16.5839	16.284	16.11	16.2957	16.2035	15.9427	15.5324	16.2843
RIPK2	13	0	15.9578	16.3323	16.0194	16.1101	15.2647	15.6358	15.3186	15.2377
WDR62	7	0	14.3362	14.5358	14.6921	14.3285	14.4513	14.3971	14.307	14.5204
HNRNPR	56	0	23.7469	23.8102	23.6816	23.6529	23.8157	23.7551	23.7049	23.6769
PRPF3	40	0	20.4067	20.325	20.3197	20.3162	20.269	20.2374	20.2949	20.4081
TXNL1	24	0	21.5957	21.4912	21.6062	21.5519	21.5742	21.5184	21.6632	21.5727
TPD52L2	20	0	20.2422	20.1369	20.004	19.936	20.125	20.0786	19.9857	20.2057
EMC8	13	0	18.689	18.6875	18.7219	18.671	18.7478	18.7854	18.7985	18.6499
ERI3	7	0	18.8783	18.7053	18.8339	18.779	18.651	18.7681	18.8233	18.6932
THAP12	22	0	17.3013	17.1875	17.3193	17.2726	17.2478	17.1635	17.2159	17.1553
SYNJ1	16	0	15.3485	15.2925	15.3707	15.1549	15.1662	15.2522	15.0296	15.1427
FIBP	11	0	17.554	17.5756	17.7028	17.7897	17.6888	17.5898	17.816	17.7543
EIF4G3	60	0	17.357	17.4712	17.4062	17.3991	17.2435	17.3458	17.2905	17.2632
CBFA2T2	4	0	15.477	15.4046	15.3055	15.1209	15.4527	15.5278	15.459	15.2287
PPIH	15	0	20.4178	20.4024	20.5	20.4528	20.4689	20.3518	20.4978	20.497
MBTPS2	1	0	17.3462	17.9702	18.0789	18.169	17.8145	17.7269	18.1961	18.5297
SUV39H1	15	0	17.3373	17.3685	17.3569	17.278	17.313	17.2007	17.2535	17.3054
HTRA2	9	0	18.929	18.994	18.8732	18.8621	18.8529	18.9046	18.8986	18.9165
OIP5	2	0	15.313	14.9496	14.6444	15.1526	15.0649	15.0334	14.3801	14.2712
AKR7A2	14	0	19.0919	19.0657	19.045	19.0635	19.241	19.1863	19.3279	19.0079
EPB41L2	42	0	19.3816	19.2362	19.3214	19.3017	19.3278	19.2135	19.4739	19.3854
TGOLN2	12	0	18.9537	18.9966	18.9779	19.007	18.7423	18.7427	18.3759	18.6222
RAD51C	8	0	17.1892	17.1505	17.129	16.9381	17.2065	17.1357	17.0849	17.0041
B4GAT1	4	0	15.5153	15.5171	15.7522	15.9386	15.4472	14.8761	15.5373	15.7959
MED7	5	0	14.7505	14.4097	14.5694	14.6189	14.3337	14.498	14.5942	14.7014
WIPF1	22	0	20.992	20.8032	20.9991	20.8356	20.846	20.7119	20.8543	21.0916
BCL2L11	4	0	16.5365	16.3061	16.1661	16.1855	15.6284	15.9604	15.7069	15.8501
XRCC3	8	0	16.293	16.2954	16.2198	16.0254	16.3354	16.2793	16.1204	16.0455
TNFSF14	4	0	15.76	15.1454	15.6256	15.71	16.2435	15.7344	15.7415	15.9006
LAT	2	0	16.0004	16.237	16.17	15.7517	14.606	15.9108	16.1578	15.5525
RGS14	10	0	17.0526	16.6354	16.8914	16.9271	16.8351	16.5408	16.5782	16.873
AKAP10	17	0	16.9232	17.123	17.0836	17.1363	16.8617	17.032	16.9891	17.1624
DENR	11	0	20.7074	20.5824	20.696	20.6174	20.6277	20.6918	20.9232	20.7632
PSTPIP1	17	0	17.4748	17.5395	17.4683	17.5797	17.468	17.5608	17.4034	17.4285
XPOT	41	0	20.1128	20.1689	20.2498	20.1762	20.1054	20.0225	19.9092	19.9506
DNPH1	13	0	19.8452	20.1904	20.0058	19.9694	20.0013	19.6967	20.0234	19.7848
SPRY1	6	0	14.963	15.2751	15.2855	15.12	15.0123	15.2935	15.1287	15.1852
TIMM44	27	0	21.0189	20.9988	20.9934	20.9192	20.9181	20.9509	20.9394	20.9834
TRAPPC3	10	0	20.0928	20.0822	20.186	20.2236	20.0124	19.9229	20.0654	20.0805
CHMP2A	15	0	18.4269	18.3021	18.4487	18.4546	18.3632	18.3432	18.4264	18.3084
NCK2	19	0	17.4419	17.7173	17.7817	17.6773	17.3658	17.4382	17.4984	17.592
PLRG1	40	0	20.2468	20.1953	20.1744	20.0733	20.1021	20.0844	20.0853	20.2294
PRC1	16	0	15.9504	15.5731	15.4535	15.4918	16.3265	16.4854	15.9817	16.1261
RGS10	20	0	21.1882	21.1081	21.1741	21.028	21.231	21.1596	21.1573	21.0947
ZNF207	13	0	21.5888	21.7668	21.7397	21.6393	21.8414	21.8023	21.88	21.7624
NDUFB5	7	0	18.3935	18.2725	17.9911	18.2232	18.4557	18.3624	18.2372	18.385
NDUFB3	6	0	18.5796	18.6407	18.4725	18.9503	18.5151	18.4807	18.5132	18.6336
NDUFA2	6	0	18.4459	18.6522	18.5627	18.5078	18.6744	18.594	18.8828	18.8888
GET3	15	0	21.6755	21.5874	21.7412	21.9457	21.7391	21.5789	21.9913	21.9302
BUB1	14	0	15.8723	15.1259	15.3686	15.4954	16.2995	16.0089	15.793	15.9888
BUB3	18	0	21.7054	21.5824	21.6463	21.5766	21.6868	21.5953	21.5865	21.5982
SULT1B1	6	0	16.8669	16.8228	17.2499	16.7177	16.65	16.8902	16.9175	16.7791
ACTN4	62	0	21.1132	21.118	21.1048	21.0127	21.279	21.2423	21.3066	21.2211
GSTZ1	8	0	17.4554	17.9857	17.9489	17.9168	17.7867	18.0715	18.2597	18.1523
BUD23	10	0	19.0535	18.8897	19.0581	19.002	18.8944	18.7661	18.8661	18.8699
TRIAP1	9	0	16.5492	16.6028	16.6263	16.4675	16.4198	16.5218	16.664	16.7897
GATC	5	0	17.6091	17.5888	17.2362	17.4963	17.137	17.574	17.6039	17.9539
HTATSF1	55	0	20.4683	20.422	20.4337	20.4639	20.3026	20.299	20.2509	20.3197
TRAF3IP2	7	0	15.5692	15.4275	15.4436	15.2956	15.6603	15.536	15.5553	15.7263
ITM2A	8	0	18.7494	17.7373	18.053	18.4437	18.8149	17.6547	17.7664	18.4534
CYTH3	6	0	14.0665	14.0152	14.0027	13.8711	13.9006	13.7916	13.7764	13.4455
PRKAB2	2	0.000363725	13.8632	14.1576	13.4967	13.6615	13.6593	13.8006	14.0744	14.1814
AP1G1	34	0	20.3395	20.3941	20.4433	20.4579	20.3941	20.3278	20.2834	20.3
STX6	9	0	15.1457	15.3263	15.1803	15.3016	15.4819	15.3103	15.7105	15.6139
SYNGR2	6	0	19.3983	19.1677	19.3484	19.1344	19.1003	18.9254	18.8775	18.7982
SYNGR3	1	0.000243754	15.2455	15.7616	#VALUE!	15.4699	15.1126	15.1853	15.3301	15.6717
SGTA	17	0	20.8857	21.0255	20.8283	20.8288	20.8491	20.9916	20.8903	20.9613
LIAS	9	0	16.625	16.4089	16.7935	16.777	16.5871	16.452	16.7388	16.8105
ENSA	16	0	20.5228	20.5355	20.4645	20.5166	19.9052	20.3968	20.4968	20.3966
SLC25A20	16	0	18.9955	18.9726	19.0728	19.1147	19.075	19.0064	19.0677	19.0911
NARS1	37	0	21.3808	21.3431	21.443	21.4026	21.3743	21.2519	21.2743	21.3664
SPOP	2	0	13.8079	13.6845	13.6733	13.7281	12.4933	13.2975	#VALUE!	13.0522
MYO1B	51	0	19.6831	19.6214	19.5313	19.4913	19.5157	19.5983	19.5005	19.3883
SSNA1	8	0	19.6154	19.2841	19.6094	19.2743	19.4416	19.3942	19.4427	19.4092
SLC25A17	7	0	16.6049	16.2603	16.415	16.3391	16.3121	16.2515	15.8569	16.0204
NUDT21	18	0	21.444	21.4007	21.4075	21.3549	21.4191	21.4206	21.38	21.3338
LANCL1	12	0	19.4447	19.486	19.6203	19.5159	19.5988	19.6032	19.6817	19.5652
STRN	27	0	18.5147	18.5667	18.4046	18.4911	18.4952	18.5258	18.3598	18.5283
RRP9	24	0	19.8516	20.2294	20.2939	20.2106	19.7806	20.1878	20.2671	20.2508
SCO2	7	0	18.8051	18.7509	18.756	18.6474	18.8744	18.7508	18.6837	18.8765
CFAP410	3	0	14.5146	14.0008	14.2553	14.2166	14.3952	14.1339	14.3879	14.2115
AKAP8	29	0	19.3447	19.4069	19.2594	19.311	19.3155	19.3264	19.2573	19.4793
GTPBP6	9	0	17.2157	17.5813	17.1961	17.6365	17.258	17.5313	17.0856	17.6962
SLC37A4	3	0	16.3002	15.9742	16.1434	16.0776	16.0654	16.2662	16.1474	15.9639
ZBTB14	8	0	15.4807	15.5649	15.6499	15.6632	15.2668	15.4184	15.495	15.5411
IDH3B	30	0	20.3492	20.3931	20.3608	20.3587	20.3946	20.2952	20.3689	20.3068
NRDC	39	0	20.1502	20.1389	20.1231	20.0629	20.0629	20.0266	20.01	19.969
CALU	30	0	20.2561	20.1306	20.1349	19.952	20.1907	20.2748	20.274	20.1734
ATP9B	9	0	15.6642	15.988	15.9419	15.9872	15.6419	15.7875	15.8544	16.0971
AHCYL1	30	0	18.4859	18.7409	18.7205	18.6358	18.5627	18.5852	18.5674	18.5747
KIF1C	27	0	18.6502	18.5736	18.6202	18.6757	18.5105	18.5016	18.4111	18.5229
PRICKLE3	3	0	15.1046	15.1689	15.1702	15.2406	15.2072	15.1893	15.3277	15.4938
ORC5	20	0	17.9573	17.8023	18.0055	18.0637	18.0012	17.9073	17.9468	18.05
NDUFS5	5	0	19.6788	19.7466	19.4753	19.5568	19.6442	19.5859	19.3833	19.493
PDE6D	2	0	18.3502	18.2986	18.63	17.9224	18.3171	17.974	18.0934	18.2663
ORC4	18	0	17.691	17.5571	17.8672	17.7011	17.8347	17.7726	17.999	17.8742
PEX1	22	0	17.7454	17.4292	17.5871	17.9159	17.7426	17.433	17.667	17.8673
RAD21	32	0	19.1921	19.0874	19.1092	19.1438	19.0753	19.1122	19.0385	19.0231
TIMM8A	1	0.000243754	14.8973	15.3305	14.9939	14.7917	14.4456	15.4124	14.7619	15.0815
DHX16	44	0	19.3401	19.2281	19.2949	19.2416	19.332	19.2058	19.1968	19.1785
ZNRD2	10	0	19.7417	19.6105	19.7481	19.7018	19.3605	19.5983	19.6584	19.8971
GMFG	15	0	20.9469	21.1145	21.2265	20.9632	21.0058	20.9768	21.0137	20.8755
BNIP3L	4	0	14.4714	14.6315	14.7085	14.7322	14.3129	14.5792	14.077	14.4054
MED14	25	0	17.37	17.3853	17.4856	17.31	17.2984	17.2607	17.2844	17.2886
PRPSAP2	27	0	20.2567	20.2518	20.2715	20.1066	20.2573	20.2042	20.2104	20.0349
SMARCA5	84	0	20.4809	20.4812	20.4506	20.4918	20.4903	20.3993	20.4465	20.4322
ADCY3	11	0	15.7975	15.5471	15.6145	15.6116	15.9863	15.6959	16.0502	15.8553
KIAA0513	3	0	14.3389	14.7868	14.9047	14.539	14.0123	14.2762	14.5025	13.9425
SPAG9	50	0	18.6861	18.8463	18.8006	18.7769	18.7218	18.8196	18.8819	18.83
ZNF292	34	0	16.7439	16.7799	16.7861	16.7724	16.9109	16.9355	16.908	16.8439
KIF5C	17	0	16.1382	16.2073	15.9477	16.2108	15.8787	16.0122	15.8598	15.9681
URB1	59	0	19.1117	19.122	18.9543	19.0148	19.104	19.0856	18.8097	18.8532
MGRN1	8	0	14.3205	14.2362	14.2328	14.4863	14.3325	14.184	14.0846	13.9517
SIPA1L3	7	0	14.538	14.5874	14.3738	14.406	14.4434	14.4972	14.2837	14.2944
ZFC3H1	46	0	17.5224	17.4999	17.566	17.495	17.5673	17.5577	17.5637	17.6446
LCMT2	7	0	15.6421	15.7333	15.8	15.6403	15.4966	15.5038	15.4751	15.3811
TRAK2	2	0.00119962	14.51	14.3951	14.577	14.2915	14.3624	14.312	14.2644	14.1484
KATNIP	4	0	11.9721	11.986	11.8106	12.0571	11.7529	11.6175	12.0916	12.233
AQR	61	0	20.2422	20.1596	19.8913	20.1452	20.2619	20.1595	19.9793	20.0782
MAST3	7	0	15.7994	15.7781	15.7596	15.9009	15.7151	15.6371	15.622	15.6937
CEP104	3	0	13.3872	13.2489	13.0432	13.0771	13.5055	12.818	13.035	13.0621
ATP10A	3	0	13.8064	12.6622	#VALUE!	12.8836	13.5166	12.8986	11.6925	13.05
OPA1	62	0	20.1221	20.0978	20.0202	20.1914	20.0018	19.9977	19.9977	20.1847
MCM3AP	35	0	17.7571	17.7285	17.6993	17.8602	17.8013	17.7557	17.8199	17.9433
PIP5K1C	10	0	15.7329	15.7025	15.672	15.4723	16.1849	16.1017	16.3189	15.9436
KIF1B	21	0	17.3663	17.2966	17.3831	17.3689	17.2793	17.2771	17.2457	17.3669
MAPKBP1	6	0	13.975	13.8586	13.817	13.6486	14.0917	13.8274	13.9722	13.6674
MARCHF6	1	0	15.6602	15.5871	15.5311	15.5842	15.6749	15.6355	15.3842	15.8205
KDM1A	22	0	18.7384	18.756	18.7226	18.6482	18.6881	18.6426	18.5807	18.7423
TBC1D4	30	0	16.0296	16.0044	16.2549	16.1262	16.2023	16.2586	16.4241	16.3422
PHLPP1	11	0	15.571	15.3096	15.4851	15.5179	15.4031	15.2892	15.1503	15.3002
FZD6	1	0	13.9537	14.1319	13.7555	13.5444	13.1964	13.8886	12.8708	13.6723
NME2P1	1	0	17.658	17.2638	17.827	17.6722	17.7688	17.5647	16.805	16.6855
FADS1	12	0	16.6008	16.7326	16.3479	16.3902	16.5236	16.583	16.3051	16.2376
GSDME	17	0	18.2393	18.6507	18.331	18.4822	18.3005	18.4844	18.1333	18.4606
EVI5	2	0.00391134	13.9295	15.0351	14.2297	14.8049	13.6878	14.0278	13.8339	13.8765
LY75	20	0	15.6018	15.694	15.4124	15.5429	15.6003	15.645	15.3698	15.3349
NRP2	21	0	17.7367	17.4143	17.2119	17.531	17.6035	17.2146	17.0341	17.5234
DSCAM	3	0	22.1686	22.3509	22.0324	22.313	22.0592	22.2112	21.8205	22.1943
MAN1A2	11	0	16.5567	16.3938	16.4761	16.6249	16.3248	16.2136	16.5438	16.5412
MPZL2	2	0.000243754	18.3401	18.5329	18.6638	18.4806	17.999	18.2265	18.3556	18.409
ACSL4	42	0	20.2637	20.4401	20.4951	20.4319	20.4938	20.6195	20.8574	20.5747
SNX3	12	0	20.4466	20.5292	20.5612	20.4752	20.4398	20.4777	20.5264	20.4972
DOK2	11	0	17.8735	17.8427	17.5657	17.6598	17.5762	17.7073	16.9926	17.6095
STX10	4	0	16.2017	16.1239	16.3111	16.2545	16.1319	16.0795	16.2899	16.3173
OGA	46	0	19.6962	19.641	19.862	19.7329	19.7237	19.7331	19.869	19.7259
SORBS3	3	0	14.9745	14.4609	14.9393	15.0648	14.2466	13.8652	14.4539	14.1221
SYNCRIP	48	0	22.6958	22.7458	22.6616	22.6019	22.6651	22.6665	22.6722	22.6449
CDC40	28	0	18.7438	18.7792	18.7006	18.7362	18.7184	18.5906	18.619	18.7094
B4GALT3	5	0	15.4799	15.4199	15.4227	15.3103	15.181	15.3289	15.2455	15.3338
B4GALT4	5	0	14.2195	13.8636	13.9622	13.8806	14.4811	14.065	13.8701	13.7763
RANBP6	9	0	15.282	15.201	15.4996	15.4455	15.2678	15.3691	15.441	15.397
NEMF	33	0	18.9756	18.8768	18.8471	18.8577	18.9232	18.9575	18.9832	18.9845
GMDS	20	0	19.4209	19.3096	19.386	19.3872	19.4231	19.4295	19.4559	19.2454
NMT2	13	0	17.1789	17.1675	17.1529	17.0756	17.1237	17.2788	16.9288	16.944
CCNT1	21	0	18.9799	18.909	18.8869	18.9684	19.0055	18.961	19.0656	18.978
BUB1B	27	0	17.3938	17.0249	16.9341	17.214	17.7169	17.6242	17.3223	17.5022
PLOD3	23	0	17.9981	18.1813	17.9623	17.9852	18.2223	18.1895	18.1755	18.0932
EIF4E2	14	0	17.8879	17.7858	17.6731	17.8287	17.4122	17.5915	17.5435	17.3866
CCNT2	9	0	14.7942	14.7532	14.7407	14.7069	14.7066	14.5721	14.8046	14.5415
DIAPH1	93	0	21.484	21.4973	21.4336	21.4875	21.3577	21.4085	21.3675	21.4529
SELENOF	4	0	14.8287	14.9614	15.1406	15.0003	14.8939	14.7216	15.1881	14.905
TSPAN3	2	0	18.5333	18.192	17.801	17.9293	17.8472	17.8838	17.2078	17.4511
EXOC3	32	0	18.1347	18.1794	18.2234	18.1701	18.0985	18.1432	18.1721	18.0714
PLIN3	23	0	20.173	20.189	20.1087	19.9966	20.115	20.2124	20.1765	20.1555
SLC16A7	2	0	17.5928	17.5738	17.7684	17.8777	17.6149	17.3793	17.4865	17.5116
RAD1	8	0	16.9591	16.7967	17.0057	16.7766	16.6749	16.5704	16.369	16.5381
JAK2	15	0	15.6331	15.8875	16.0867	16.4334	15.7979	15.9773	16.3451	16.2611
MAFK	2	0	15.691	15.0907	14.5041	15.2269	15.4345	15.1368	14.474	13.204
PRMT3	18	0	19.7495	19.6273	19.9158	19.8372	19.4745	19.6051	19.5792	19.5731
PEX10	5	0.000243754	14.3593	14.6649	15.0517	13.8324	14.3034	14.1246	13.8687	14.6047
KPNA6	21	0	19.3076	19.2864	19.3227	19.4362	19.3059	19.3523	19.1672	19.2151
UGDH	24	0	19.2505	19.6081	19.4265	19.1892	19.1405	19.4543	19.4312	18.9609
LPXN	18	0	19.9098	19.9946	19.9014	19.7378	20.3242	20.289	20.4793	20.1435
CTNND1	27	0	16.8219	16.9499	16.8624	16.6749	17.1755	17.4409	17.3915	17.2056
ICMT	4	0	15.8084	15.8587	15.5701	15.9595	15.5983	15.5251	15.64	15.9332
PLA2G6	3	0.000243754	14.1396	18.5112	13.8454	15.6666	13.1321	12.5917	13.6003	14.9531
EIF1B	12	0	18.4196	18.4706	18.4599	18.505	18.4584	18.3612	18.5586	18.6206
SNX2	28	0	19.2869	19.1694	19.3637	19.3587	19.1831	19.0364	19.3467	19.2765
CYTIP	4	0	16.8823	16.9737	16.8243	16.8777	16.7664	16.7066	16.7075	16.7763
HPGDS	5	0	17.4727	16.9951	16.3997	16.4686	18.8931	18.4656	18.9305	17.9603
DPM1	16	0	20.4396	20.2767	20.2391	20.4592	20.3348	20.1808	20.2183	20.3219
USO1	55	0	20.6049	20.6388	20.5415	20.6525	20.4918	20.5719	20.5483	20.5361
SLC19A2	3	0	14.8796	14.4873	14.4115	14.2957	14.8427	14.2976	13.3002	13.7805
MRPS14	5	0	17.2918	17.0603	17.1129	16.9923	17.0861	17.1039	17.2148	17.0689
TOM1	14	0	17.548	17.6928	17.7983	17.7196	17.6385	17.5259	17.7131	17.6589
PFKFB2	6	0	16.352	16.0283	16.2517	15.9731	15.9918	15.5354	15.7391	15.6908
CCDC22	28	0	18.3864	18.3446	18.4372	18.4639	18.328	18.3157	18.3418	18.3749
PQBP1	8	0	21.1297	20.954	21.0001	21.0246	20.9734	20.9034	21.0751	21.0809
TIMM17B	4	0	15.8004	16.0819	16.3579	15.804	15.5647	15.471	15.1807	15.5734
PRAF2	5	0	16.4845	16.7579	16.631	16.904	16.8776	16.4174	16.4867	16.4716
DKC1	37	0	20.8169	20.7963	20.7905	20.7325	20.6078	20.6495	20.5083	20.6893
EIF5B	93	0	21.3117	21.3285	21.3507	21.3842	21.3098	21.3274	21.4243	21.3968
TRIM13	2	0	16.1463	15.7415	16.218	15.7908	8.4732	14.3385	14.6893	13.9429
EDF1	8	0	21.8008	21.7498	21.9149	21.7901	21.8448	21.9611	22.0829	22.0125
KIN	19	0	18.6382	18.5116	18.6155	18.4894	18.5213	18.481	18.5713	18.4991
DIAPH2	10	0	16.0931	15.7858	15.9433	16.0512	15.925	15.9396	15.8351	16.0599
SH2D1A	9	0	19.2012	18.9842	19.1133	19.3236	18.9421	18.6438	18.4484	18.6919
DNAJA2	31	0	21.8973	21.9914	21.9522	21.9561	21.8625	21.8582	21.8725	21.9674
BRD4	29	0	19.0752	19.0856	19.0275	19.0513	19.0171	19.1671	19.1947	19.1322
CUTA	2	0.00518135	14.9637	14.4558	14.0382	13.4975	14.3339	14.5954	14.3606	13.3509
SMPD2	5	0	15.3462	15.1741	15.2651	15.4925	14.9895	14.9936	15.1834	14.9202
TBL1X	19	0	19.8811	19.926	19.9434	19.7797	19.9292	19.7947	19.7422	19.6667
HUS1	8	0	17.3001	17.2079	17.3117	17.2707	17.239	17.1991	16.9379	17.0283
PFDN1	15	0	20.2233	20.2302	20.2188	20.2294	20.0942	20.1613	20.0768	20.3928
PPP1R11	8	0	17.4529	17.6227	17.516	17.6258	17.0707	17.2501	17.2729	17.6553
RNASEH1	13	0	16.5727	16.3493	16.4417	16.4852	16.4497	16.2999	16.3707	16.3507
NBN	38	0	18.3437	18.3009	18.3896	18.2977	18.2806	18.2766	18.3108	18.2534
NOL3	1	0	13.4144	13.9775	13.3433	13.9283	13.536	14.0847	13.676	14.3743
DTNB	3	0	14.894	14.4466	14.4849	14.3811	14.7473	14.849	14.2556	14.2971
RNGTT	30	0	18.4526	18.4251	18.5165	18.5659	18.3377	18.3694	18.4385	18.5621
ABCB7	16	0	18.5668	18.584	18.474	18.542	18.4884	18.5735	18.6183	18.5785
KIF21B	19	0	16.5304	16.5744	16.4187	16.41	16.6193	16.6231	16.5474	16.3648
SRGAP2	21	0	17.0816	17.1941	17.1542	17.2275	17.0472	17.2062	17.1915	17.2272
IGSF3	7	0	13.7518	14.2227	13.6479	13.4972	13.7813	14.1888	13.5949	13.7344
FAM20B	10	0	17.1821	17.1451	16.8344	17.0304	16.7098	16.9171	16.6737	16.7925
DENND4B	11	0	16.5933	16.4379	16.4395	16.6249	16.5667	16.4783	16.0639	16.1499
EFCAB14	2	0	13.6144	13.1009	13.197	13.4269	13.2321	13.061	12.9279	13.2961
WDR1	45	0	23.0285	22.86	22.9397	22.9471	23.0094	22.893	22.8356	22.853
N4BP1	34	0	17.6835	17.8489	17.7077	17.7245	17.7776	17.9607	17.7598	17.7656
ROCK2	46	0	18.1601	18.1294	18.16	18.2429	18.1232	18.1589	18.272	18.2745
CLASP2	49	0	18.9984	19.0962	19.0735	18.961	18.9975	18.9943	19.0802	18.9378
PTCD1	14	0	16.1984	15.9991	16.1222	15.841	15.9406	15.8837	16.2477	15.8808
CPNE3	22	0	20.4589	20.5425	20.642	20.4787	20.4903	20.4872	20.571	20.4753
ZBED4	9	0	14.9967	14.7659	14.8728	14.8118	14.7365	14.7002	15.0647	14.9566
DEPDC5	10	0	15.0918	14.9288	15.0896	15.2243	14.9766	14.8393	15.0833	15.0214
ATG13	8	0	15.6348	15.563	15.5678	15.4713	15.4655	15.3858	15.4998	15.4199
PPFIA3	2	0	14.598	14.4968	14.3834	14.5367	14.2422	14.0752	14.338	13.5706
HIP1R	46	0	18.3458	18.1822	18.2373	18.4155	18.3937	18.261	18.3179	18.3463
RNF40	47	0	19.3138	19.3391	19.2702	19.2107	19.357	19.3682	19.3798	19.2987
PHF2	18	0	16.2786	16.2678	16.3337	16.1714	16.3303	16.3421	16.2305	16.0722
ZC3H11A	27	0	19.8336	19.7297	19.6964	19.799	19.7182	19.7112	19.7792	19.8294
CLUH	69	0	21.0814	21.0071	21.1756	21.1344	21.1106	21.0039	21.0849	21.1909
CAND2	5	0.00143592	15.2591	14.8578	15.3642	15.4032	15.4263	14.6537	14.9092	15.2723
TSC22D2	8	0	17.445	17.3396	17.3922	17.3346	17.1071	17.3423	17.4038	17.1781
NPHP4	3	0	14.1487	13.7089	13.97	13.8215	14.0425	14.1022	13.6237	13.629
KDM4A	14	0	15.9475	15.9055	16.0524	15.8349	15.8443	15.8805	15.9149	15.7691
DNAJC13	82	0	18.7669	18.8361	18.7077	18.8455	18.7541	18.7672	18.7186	18.7658
PHACTR2	13	0	16.8212	16.7439	16.693	16.7259	16.6593	16.6442	16.9009	16.5923
PPP6R2	21	0	18.2379	18.2682	18.1562	18.1438	18.2871	18.3523	18.3524	18.1086
CNOT3	24	0	19.527	19.5201	19.5262	19.4916	19.4507	19.5067	19.5631	19.5308
SS18L1	4	0	13.2984	13.3187	13.0751	12.8363	12.9975	12.8941	12.6193	12.2692
ANKRD17	34	0	18.0553	18.0609	18.076	18.156	18.142	18.1513	18.2213	18.2527
SIN3B	15	0	16.0167	15.9389	15.9162	15.9046	15.8172	15.8254	15.5867	15.6714
DNAJB6	14	0	19.0658	19.0724	18.9849	18.9349	19.0389	18.8637	18.9549	19.0403
XYLB	4	0	14.1019	14.4271	14.4147	14.6439	13.9646	14.1997	14.4446	14.5734
COQ9	12	0	19.0357	18.9022	18.7862	18.7462	18.8102	18.9781	18.8265	18.8533
GGCT	10	0	20.367	20.2945	20.3099	20.3425	20.2951	20.3374	20.3867	20.3689
NDUFS7	7	0	18.3637	18.8126	18.4734	18.8273	18.5367	18.5855	18.5195	18.5492
SMIM24	2	0	14.9543	14.9565	14.3575	14.1848	14.7357	14.8474	14.2231	14.4677
NDUFS2	28	0	19.5007	19.5628	19.4187	19.5263	19.4779	19.5285	19.4249	19.4109
ZPR1	24	0	19.1887	18.915	19.1042	19.1214	19.0173	18.9981	19.0927	19.1663
USP12	2	0	16.176	16.0878	16.1309	16.2349	16.5784	15.6361	15.7652	15.58
DUSP11	13	0	16.8681	16.7169	16.9965	16.8688	16.7517	16.5409	16.8451	16.9094
NIPSNAP2	12	0	18.9541	18.9207	18.7496	18.9501	18.5437	18.5939	18.4504	18.867
SEMA7A	28	0	18.2347	18.1167	18.276	17.9839	18.1408	18.0018	18.289	18.167
HMMR	28	0	17.184	16.7349	16.8156	16.9122	17.5485	17.2842	17.2642	17.4016
PDCD6	11	0	20.3426	20.3382	20.3852	20.5307	20.2959	20.3064	20.3212	20.4148
TBCA	26	0	21.7878	21.9069	21.9142	21.9282	21.7413	21.8619	21.9199	22.0622
ATP6V1G1	7	0	19.5623	19.8352	20.0035	19.8065	19.9733	19.9479	20.041	20.1663
VPS4B	27	0	20.076	19.9241	20.0328	19.9573	20.1275	19.9622	20.0703	19.9013
MPDU1	1	0	21.2682	21.3559	21.4303	21.2429	21.243	21.3272	21.4811	21.4258
ENTPD6	1	0	13.9011	13.8418	13.4045	#VALUE!	13.189	13.5185	#VALUE!	13.6594
ZNF217	21	0	17.039	16.9042	16.9833	16.9055	16.8257	16.811	16.87	17.0275
PTP4A3	5	0	15.9809	16.0436	16.0955	16.2693	15.7939	15.4493	15.6697	15.8538
MACROH2A1	21	0	22.1609	22.1705	22.0881	22.1295	22.2534	22.2566	22.1178	22.0174
SH3BGRL	10	0	20.5738	20.6097	20.653	20.5084	20.2688	20.6199	20.5251	20.5043
FLNB	43	0	17.0369	17.4569	17.4201	17.4439	16.3713	16.9381	16.965	17.0772
ZNF737	1	0.00143592	12.5091	12.3754	12.6295	#VALUE!	12.3395	12.9069	#VALUE!	12.3917
NCOR1	75	0	17.8567	17.8196	17.7523	17.8355	17.8256	17.8096	17.8234	17.9312
VAMP4	2	0	16.9567	16.6704	16.7383	16.2353	16.5315	16.5446	15.8484	16.7294
NDUFS6	10	0	19.7337	19.7508	19.604	19.4797	19.7202	19.8049	19.6367	19.7259
PEX14	13	0	18.6417	18.5463	18.4395	18.4782	18.573	18.6598	18.549	18.5837
SLC43A1	4	0	15.0719	14.8088	15.0259	14.9854	15.0512	14.7829	15.014	14.8105
CS	24	0	22.6305	22.7815	22.6702	22.6649	22.6001	22.5258	22.5816	22.6175
SPAG7	16	0	18.2031	18.2087	18.3304	18.2282	18.1047	18.2158	18.3339	18.3868
MRPL33	2	0	17.9705	17.6905	17.7033	17.8446	17.7056	17.5183	17.699	17.5811
SEC22B	24	0	20.5865	20.648	20.3715	20.4856	20.4125	20.4566	20.4088	20.2669
DEAF1	1	0.000243754	13.8225	13.3876	13.3401	13.4698	13.4172	13.7239	13.6617	13.6728
PRPF40A	34	0	20.4132	20.4701	20.3474	20.4691	20.3922	20.4132	20.4257	20.4921
TACC1	21	0	18.2583	18.1279	18.1151	18.2035	18.2674	18.3139	18.3521	18.3974
NME6	6	0	16.0938	16.1937	16.3831	16.5249	15.9903	16.0293	16.2275	16.2459
POLQ	9	0	14.3248	14.5068	14.5665	14.391	14.39	14.4404	14.2515	14.1496
CDC45	21	0	18.3231	18.4003	18.4945	18.4799	18.2683	18.4271	18.5384	18.3518
GIGYF1	9	0	15.2462	15.3249	15.1714	15.3297	14.9005	14.9956	15.022	15.1501
MOSPD3	1	0	14.8128	14.9342	14.6071	14.4619	14.892	14.4936	14.8236	14.433
LRCH4	22	0	18.0297	17.9214	17.9058	18.1086	18.0238	17.9444	17.998	17.9497
MTX2	8	0	18.7067	18.8976	18.8437	18.9763	18.6746	18.8166	18.8274	18.9543
VPS26A	17	0	18.8926	18.8538	18.839	19.0101	18.8205	18.8804	18.8683	18.7216
NDUFB1	3	0	18.818	18.3541	18.2665	18.4062	18.4215	18.4007	18.1623	18.0836
PMPCB	31	0	20.7257	20.9713	20.8506	20.8397	20.8279	20.7671	20.7969	20.832
SAP30	9	0	17.358	17.4239	17.2297	17.2862	17.1445	17.2817	17.1881	17.1371
MED24	26	0	17.6703	17.6513	17.7484	17.7723	17.7382	17.6068	17.5731	17.6896
KATNA1	14	0	17.9718	17.7425	17.8129	17.8903	17.8224	17.6553	17.7362	17.8906
ERN1	9	0	16.0731	15.5512	15.6355	16.0471	15.3078	15.1746	15.3172	15.6006
PSIP1	39	0	21.1818	21.1882	21.1398	21.2118	20.9795	21.1249	21.0262	21.0858
ERLIN1	8	0	16.6559	16.5518	16.6719	16.8436	16.7301	16.3727	16.7234	16.7459
SUPT3H	2	0	15.7871	13.9891	10.8344	13.5584	12.3281	13.951	16.4669	13.0042
NDUFS3	17	0	20.1687	20.339	20.2421	20.3279	20.127	20.1975	20.1229	20.2068
SRSF10	12	0	19.4503	19.5764	19.4465	19.3784	19.6475	19.58	19.8294	19.5992
GMNN	6	0	17.2721	16.9417	16.9021	16.509	17.5003	17.5054	17.4201	16.947
CLN5	1	0.000363725	17.5002	17.0331	16.9602	17.6012	16.8672	17.5872	17.6268	17.6779
HSBP1	5	0	15.892	16.1484	16.1991	16.0611	15.4436	15.5833	15.7811	15.8901
CLDN11	4	0	17.3433	17.6497	17.4001	17.4671	16.323	16.9935	15.7872	16.6279
ECI2	21	0	18.1081	18.0175	18.0601	18.0732	18.4207	18.2138	18.1508	18.2829
KHDRBS3	2	0.00048391	15.8143	14.9336	14.4221	14.3255	15.2052	15.3598	14.8432	14.6836
TADA3	12	0	16.6675	16.7183	16.7639	16.6991	16.765	16.8499	16.8	16.7996
TAF5L	11	0	16.9136	16.9468	16.9961	16.956	16.9535	17.002	17.0427	16.9487
EED	24	0	18.79	18.7503	18.7691	18.6223	18.7098	18.7278	18.6807	18.6091
BANF1	19	0	18.8268	18.9484	18.8652	18.7081	18.8797	19.0414	19.0551	19.0045
SF3B1	112	0	21.229	21.3049	21.1952	21.2016	21.2368	21.2124	21.2301	21.2539
CSDE1	60	0	21.7879	21.7681	21.871	21.806	21.7913	21.7747	21.7292	21.7402
WBP4	9	0	16.8104	16.7196	17.065	16.751	16.8375	16.8466	16.9184	16.8867
STX11	5	0	17.7145	17.531	17.834	17.672	17.4588	17.1566	17.6325	17.2887
SKAP2	8	0	16.5086	16.1534	16.015	16.099	16.5294	16.3084	16.1334	16.2212
JRK	2	0	15.3371	14.7903	14.9585	15.0681	15.032	14.8288	14.724	14.9684
PRKRA	19	0	19.7873	19.8184	19.6981	19.7805	19.7149	19.9092	19.8187	19.8075
MTRF1	5	0	15.3079	15.0335	15.3076	15.4717	15.258	14.9168	14.8155	15.3899
CRCP	2	0	16.4608	16.5624	16.4937	16.5203	16.1255	16.1614	16.2246	16.4302
RPS6KA5	12	0	17.2745	16.9483	17.1192	16.9009	17.1845	17.0968	17.0279	16.9966
MED6	9	0	18.8783	18.8431	18.9699	18.8859	18.8638	18.7884	18.9032	19.0665
MYCBP2	83	0	18.4848	18.5767	18.4858	18.537	18.3665	18.4242	18.389	18.4077
GCAT	8	0	16.0287	15.2323	16.0162	15.8434	15.6961	14.7056	15.553	15.1579
NPM3	3	0	18.5515	18.599	18.7804	18.6937	18.8575	18.4047	18.3225	18.4105
LYPLA1	20	0	21.4983	21.6402	21.3797	21.7778	21.2944	21.5304	21.423	21.6112
ERAL1	14	0	19.1252	18.8628	18.8728	19.086	19.1179	18.782	18.9405	19.0189
PRDM1	2	0	15.6749	15.6876	15.7655	14.787	16.2985	15.9469	16.6838	16.4269
SNRNP200	158	0	20.3385	20.3932	20.325	20.3475	20.3251	20.2925	20.22	20.2905
TRMU	12	0	17.0047	16.9522	16.6567	16.7816	16.6715	16.6996	16.3378	16.6319
TIPRL	24	0	20.1085	20.3059	20.2023	20.2244	20.0425	20.1091	20.0787	20.2174
OFD1	10	0	15.5522	15.4318	15.3459	15.629	15.6864	15.5188	15.5702	15.4744
RPS6KA4	19	0	16.7194	16.7217	16.5043	16.4069	16.6585	16.7447	16.645	16.5043
SURF6	16	0	19.2759	19.038	18.9256	19.0702	19.2466	19.1038	19.1929	19.2163
PPM1B	18	0	18.1314	18.0814	18.1141	17.9514	18.2005	18.1049	18.0821	17.9818
ADAP1	11	0	15.5606	16.0475	15.9443	16.0941	15.8876	16.2205	16.1737	16.2109
UTP20	94	0	19.0601	18.9569	19.0648	19.1034	19.0934	18.9761	19.0146	19.1401
NUP155	68	0	20.1265	20.0051	20.0548	20.1648	20.1785	20.0178	20.1039	20.1851
RP2	13	0	17.8771	17.8771	17.898	17.9435	17.9938	17.8808	18.0057	17.7197
STK16	1	0.00179169	13.4456	13.2782	13.4677	13.2379	13.3736	13.272	13.3634	13.5139
WDHD1	76	0	19.8871	19.8919	19.8813	19.9268	19.8764	19.8162	19.8115	19.9536
CRTAP	11	0	17.9348	18.0652	18.1536	18.16	17.9471	18.0084	17.9112	17.9767
SLC25A12	24	0	18.8147	18.795	18.6207	18.7452	18.7554	18.7521	18.5924	18.6867
TCEA3	8	0	15.1364	15.409	15.4136	15.0607	15.1367	15.0723	14.6913	14.9467
RAD51D	3	0	13.6308	13.3442	13.6571	13.4888	14.0996	14.0162	13.9972	13.59
ATP6AP2	8	0	17.3036	17.2823	17.1919	17.4129	17.2635	17.078	17.1501	17.1556
GRAP2	25	0	20.8445	21.0325	20.8235	20.8067	21.2609	21.2877	21.3513	21.1042
RNASEH2A	19	0	19.6807	19.6436	19.6129	19.4969	19.7144	19.7304	19.6899	19.5716
CDC123	9	0	18.915	18.6406	18.8578	18.5918	18.7881	18.5965	18.8229	18.6978
CAPN15	11	0	16.6251	16.5788	16.6438	16.5766	16.6326	16.606	16.7212	16.6043
BCAR3	11	0	14.3397	14.6585	14.7076	14.2882	15.2827	15.7649	16.1086	15.9787
POP7	4	0	16.3472	16.3274	16.5213	16.8018	16.3869	16.2468	16.9127	16.504
RPP40	5	0	16.2415	15.9212	16.5254	16.5583	16.2711	16.1351	16.3299	16.1626
ZNF189	1	0.000243754	12.5856	#VALUE!	12.043	11.8069	12.6121	#VALUE!	#VALUE!	12.0005
EIF3G	33	0	22.0872	21.9988	22.2445	22.2476	22.0395	22.0122	22.3054	22.2519
EIF3J	16	0	20.4109	20.3574	20.4242	20.4139	20.2531	20.295	20.2972	20.355
CBR3	14	0	17.8131	18.17	18.1115	17.7284	17.7199	17.9116	18.1632	17.709
PSMD10	11	0	17.5112	17.5839	17.7105	17.6082	17.3442	17.2718	17.0442	17.3236
AP1G2	18	0	18.6146	18.6043	18.6668	18.7598	18.633	18.5857	18.7431	18.6531
ZMPSTE24	23	0	20.9088	20.8657	20.8323	20.6986	20.8564	20.8133	20.7649	20.7145
SC5D	2	0	16.2343	16.4817	16.0009	16.2137	15.9334	16.1346	15.7707	16.0975
TRAPPC6A	2	0	16.1226	16.0593	15.4846	15.7329	15.811	15.9934	15.5185	15.2411
IDH1	23	0	19.8441	19.9026	19.9406	20.0408	19.7444	19.8915	19.9291	19.9536
GATB	10	0	18.2108	18.0864	18.0997	18.2434	18.2018	18.187	18.1681	18.3195
SCO1	13	0	19.8683	19.8547	19.9266	19.6968	19.7594	19.9129	19.915	19.8599
ATRN	7	0	14.8256	14.8048	14.785	14.7564	14.6221	14.4567	14.4132	14.6226
RBBP9	10	0	18.596	18.4182	18.4733	18.5362	18.4789	18.3085	18.6143	18.4749
STAM2	3	0	15.2509	15.1521	15.121	15.4742	15.1126	15.3906	14.466	15.2224
TUSC2	1	0	17.7358	17.4458	17.8451	17.9835	17.7819	17.6057	17.8868	17.9662
DGAT1	2	0	16.2172	15.9925	16.1247	16.2044	15.697	15.7635	15.3818	15.5744
CCNK	13	0	19.598	19.5596	19.7114	19.6991	19.5304	19.4871	19.5776	19.6046
DHRS3	10	0	17.776	17.5844	18.243	18.0391	17.7092	17.4556	18.0014	17.9525
ARL6IP5	10	0	18.5583	18.8042	18.6467	18.5984	18.5015	18.5807	18.5618	18.6646
RGS9	1	0.000363725	#VALUE!	15.5911	#VALUE!	15.8931	15.2119	#VALUE!	#VALUE!	#VALUE!
PIAS1	14	0	17.6045	17.5228	17.6194	17.5405	17.6102	17.5796	17.4666	17.5946
PIAS2	9	0	16.4684	16.3295	16.4607	16.4695	16.3704	16.44	16.3943	16.2856
BCAS2	18	0	18.3536	18.3974	18.4887	18.5565	18.405	18.2822	18.3927	18.5239
DCTN3	8	0	19.2209	19.3527	19.3266	19.3517	19.0849	19.2663	19.3782	19.3101
DNAJC8	16	0	21.3243	21.3298	21.2798	21.2381	21.2843	21.316	21.1893	21.1348
SMNDC1	11	0	20.6587	20.5437	20.6505	20.6252	20.5894	20.6744	20.6755	20.6436
RAD17	8	0	16.0331	16.1861	16.2656	16.2128	16.1102	16.0626	16.2806	16.1274
ATP5PD	15	0	22.2665	22.3471	22.2796	22.3601	22.3689	22.2697	22.3359	22.4972
DNAJB5	14	0	18.0856	18.2584	18.4971	18.4098	18.1285	18.1953	18.347	18.2608
FLOT1	29	0	20.2386	20.2136	20.12	20.0237	20.2109	20.2241	20.039	19.9547
TRIO	17	0	17.2418	17.2311	17.3149	17.2506	17.3004	17.2708	17.2712	17.3207
ATP5MG	5	0	22.0123	22.0476	21.9534	22.0086	21.9987	22.0653	22.169	22.0431
MPDZ	1	0.00119962	17.7241	17.6593	17.1814	16.8057	#VALUE!	17.2781	17.929	17.3542
SNAPC5	3	0	15.1706	14.9949	14.5868	14.7642	14.8836	15.2211	15.096	15.0305
CPD	31	0	17.7084	17.4025	17.4135	17.424	17.5808	17.3785	17.3299	17.3814
SASH3	17	0	20.236	20.1602	20.0764	20.2324	20.3452	20.3058	20.3082	20.3685
GLRX3	23	0	20.642	20.7994	20.7049	20.6255	20.7874	20.7353	20.8436	20.7966
RSL1D1	48	0	22.0933	22.254	22.3076	22.3948	22.3293	22.2053	22.5342	22.5773
WFS1	3	0	14.6062	14.6018	14.9522	15.0439	14.6917	14.314	14.5297	14.6355
CLPX	28	0	19.7914	19.6417	19.6797	19.6954	19.6927	19.6583	19.7362	19.8131
NEBL	7	0	15.9084	15.4898	16.144	16.8288	14.3152	13.8639	14.8847	15.899
SEC14L2	14	0	18.0145	18.3746	18.1579	18.1699	17.843	18.1918	17.6949	17.7451
STC2	1	0.00702658	1.11699	8.95225	9.61609	#VALUE!	11.3266	9.46565	11.1479	#VALUE!
TM7SF2	1	0	16.0351	16.2498	16.2527	16.1815	16.4401	16.2008	16.2243	16.0008
RNF8	4	0	15.9903	16.2027	15.6981	15.8653	16.2748	16.0828	16.0107	15.8926
CIAO1	12	0	19.1796	19.1305	19.1085	18.9473	19.2015	19.1996	19.1025	19.041
DFFB	7	0	17.4193	17.4289	17.4927	17.4403	17.351	17.5008	17.5462	17.405
ZFAND5	7	0	15.3756	15.2476	15.3378	15.1827	15.2179	15.3737	15.4453	15.1881
GAGE7	5	0	#VALUE!	17.3977	#VALUE!	#VALUE!	#VALUE!	17.466	#VALUE!	#VALUE!
SRP72	39	0	20.699	20.7904	20.6893	20.6728	20.7893	20.766	20.7222	20.7203
JTB	1	0.00862069	17.7462	18.1218	18.1865	18.0555	18.2401	18.3319	18.2425	#VALUE!
CST7	1	0	16.9801	16.8771	17.7497	17.3529	16.7757	16.6998	17.4514	17.7593
DXO	2	0.00575861	17.7536	18.0558	17.6524	18.102	17.3886	17.5753	17.7109	17.9228
RECQL4	16	0	16.7489	17.0533	16.9996	16.8356	16.8497	17.1109	17.2089	16.9967
RECQL5	18	0	17.345	17.1001	17.1369	17.18	17.4145	17.3655	17.4872	17.3305
URI1	22	0	17.0926	17.0313	17.1049	17.0559	17.1628	16.9476	17.2376	17.0927
B3GAT3	10	0	17.1325	17.4159	17.2901	17.1712	17.0529	17.1082	17.0406	17.1679
STK17B	11	0	18.493	18.1477	18.1914	18.192	18.3872	17.9471	18.1108	18.1722
MTA2	36	0	21.4986	21.4798	21.5025	21.5541	21.4794	21.4369	21.5717	21.547
USP1	20	0	17.3924	17.0353	17.2531	17.0854	17.2929	16.9599	17.0897	17.0273
STK10	36	0	18.5552	18.4083	18.3861	18.4739	18.5802	18.3701	18.4072	18.5215
PRKD3	7	0	17.4536	17.3248	17.3842	17.2699	17.2455	17.2256	17.0834	17.034
ATG12	3	0.000243754	16.8579	16.5111	16.745	16.7074	16.8194	16.8278	16.7227	16.7137
KBTBD11	10	0	15.6688	15.4479	15.8529	16.023	15.563	15.3439	15.4445	16.1358
LTN1	51	0	18.0686	17.9361	18.0178	17.9275	18.1028	18.0468	18.0125	17.9471
TOMM70	36	0	20.6933	20.6842	20.7295	20.6746	20.6717	20.6188	20.7999	20.7791
IPO13	8	0	15.3426	15.2449	15.3824	15.174	15.4301	15.2057	15.2223	15.0821
DDHD2	17	0	16.8135	16.8561	16.8255	16.7474	16.7182	16.7676	16.7372	16.6658
MYO1D	20	0	16.5618	16.5768	15.805	15.985	16.7731	16.6741	15.688	15.9851
TOX4	8	0	17.7264	17.9454	17.984	17.6838	17.7617	17.7768	17.7114	17.6778
MICAL2	16	0	15.674	15.6629	15.8959	15.6919	15.9269	15.7692	15.8269	15.8098
MACF1	2	0	12.9155	12.7189	13.0287	12.3854	12.8217	13.1218	13.1773	12.8564
SEC24D	21	0	18.3649	18.2051	18.2913	18.2625	18.3354	18.1515	18.2075	18.0241
SUPT7L	5	0	16.6971	16.6208	16.724	16.5421	16.6763	16.5094	16.6999	16.5621
UFL1	41	0	20.0456	20.0369	19.9892	20.0982	20.016	20.0332	19.9773	20.0473
TMCC1	2	0	14.461	14.4152	14.4273	14.0201	14.1711	14.4572	14.3906	14.3527
PHF14	19	0	18.4312	18.4165	18.4231	18.3922	18.4485	18.4533	18.5543	18.4281
TMEM63A	1	0	15.8983	16.2857	16.0763	16.1338	15.7998	16.1183	16.1963	16.1275
FARP2	4	0.000243754	14.1841	14.4578	14.5201	14.5749	14.6247	14.2023	14.4642	14.1629
UBXN7	18	0	18.9134	19.0444	19.0701	19.1118	18.9275	19.0772	19.1077	19.1495
KLHL18	6	0	16.8249	16.5975	16.7415	17.1372	16.8035	16.5982	16.584	16.646
TOX	8	0	15.7468	15.8331	15.7995	15.8074	15.4302	15.8463	15.8571	15.8837
SUN1	19	0	17.3286	17.3931	17.1763	17.1793	17.1068	17.288	17.0293	17.0946
PLPBP	15	0	19.789	19.8237	19.7359	19.8065	19.8952	19.7716	19.937	19.7767
ERLIN2	14	0	18.9996	19.0845	19.0423	19.1445	19.0589	19.0214	19.0569	19.1645
PRPF6	53	0	20.9092	20.8569	20.8672	20.8383	20.8451	20.7937	20.8735	20.863
PCF11	47	0	17.8346	17.8345	17.8646	17.9297	17.7816	17.8647	17.9025	17.9042
FRYL	69	0	19.9193	19.8343	19.9916	19.8743	19.9355	19.8753	19.8821	19.7649
NFAT5	15	0	17.8057	17.6726	17.7174	17.799	17.5561	17.551	17.6979	17.7168
ENDOD1	17	0	19.7902	19.7553	19.3573	19.3924	19.7444	19.5789	19.1192	19.5141
GLS	34	0	22.0678	22.355	22.2676	22.2621	22.2089	22.2811	22.3944	22.2804
HAUS5	16	0	17.1465	17.1089	17.2027	17.1975	17.2612	16.9882	17.177	17.0484
UBOX5	10	0	15.3729	15.6013	15.5021	15.6581	15.762	15.5868	15.7786	15.7813
FBXO21	6	0	15.9721	16.5831	16.3262	16.2885	15.9248	15.6442	15.0518	16.0023
KDM4B	24	0	17.0419	17.352	17.2754	17.2648	17.1718	17.3034	17.2312	17.1988
MTCL2	5	0	19.5109	19.6294	19.6855	19.2146	19.588	19.4654	19.3673	19.306
USP19	27	0	17.6704	17.608	17.7357	17.7803	17.6631	17.5542	17.6212	17.6724
WDR47	16	0	16.2284	16.0631	16.0991	15.8985	15.9534	16.0426	15.936	15.7702
TRIM37	3	0	14.8126	14.3609	14.7096	14.5896	14.7249	14.4937	14.8964	14.5374
AP2A2	33	0	18.5964	18.7435	18.5592	18.6114	18.5939	18.645	18.5671	18.536
SEC31A	45	0	20.3712	20.4732	20.3778	20.3712	20.3775	20.4363	20.4039	20.2822
CLSTN1	2	0	12.3018	#VALUE!	#VALUE!	#VALUE!	13.6634	12.951	13.5047	12.3202
CEP152	2	0	16.3572	16.2164	15.6543	16.3407	16.234	16.2048	16.0718	16.0184
FAM13A	2	0	15.1742	14.9422	14.8195	14.9913	14.9626	15.4095	#VALUE!	14.4277
HEXIM1	14	0	18.3945	18.3965	18.3628	18.3425	18.083	18.2676	18.1592	18.4874
RPP14	2	0	18.3402	18.2278	18.7432	18.6011	18.3152	18.291	18.9471	18.6319
CCNB2	14	0	17.4188	17.1904	17.3328	17.3084	17.9958	17.8444	17.7086	17.7229
YIF1A	4	0	18.7004	18.6008	18.3627	18.6178	18.592	18.4477	18.1008	18.3085
UBR5	97	0	19.2841	19.2369	19.2542	19.2634	19.2262	19.2281	19.196	19.235
AGFG2	11	0	18.63	18.6376	18.6986	18.728	18.4337	18.5158	18.5797	18.3968
SCAF4	20	0	19.7494	19.739	19.6359	19.6216	19.7926	19.807	19.6464	19.6864
ZNF202	1	0	14.6323	14.5292	14.4557	14.4296	14.4233	14.9064	14.6674	14.6598
NDUFB6	12	0	18.2596	18.1026	18.1998	18.1923	18.1625	18.0403	18.1004	18.1226
MFN2	27	0	17.5645	17.5498	17.3995	17.6802	17.6189	17.5388	17.5564	17.6772
SNUPN	11	0	18.3681	18.4346	18.4994	18.4555	18.2116	18.2624	17.935	18.3758
UBE4B	27	0	17.226	17.0464	17.1586	17.0892	17.2871	17.1873	17.2268	17.1694
ZFPL1	12	0	16.3252	16.4787	16.5774	16.2174	16.6406	16.4814	16.4419	16.2797
ELP1	42	0	19.3557	19.5067	19.509	19.687	19.4329	19.5383	19.5087	19.6459
UBL3	2	0	14.7896	14.5873	14.9036	14.7532	14.5284	14.6898	14.7726	14.6854
GABARAP	4	0	16.6832	16.7406	16.6902	16.9193	16.5527	16.6668	17.0147	16.6623
NDUFA3	5	0	18.3957	18.4297	18.1969	18.3067	17.9115	18.4275	18.5792	18.814
NDUFB4	5	0	20.5344	20.595	20.4867	20.6598	20.4982	20.4568	20.567	20.5913
NDUFB8	12	0	17.2648	17.2514	16.8673	16.8854	16.7227	16.8419	16.9519	17.0526
NDUFA7	10	0	18.6506	18.7691	18.5378	18.6094	18.557	18.7602	18.5404	18.5869
VAMP5	2	0	15.2084	15.2059	15.1354	15.0821	15.2102	15.002	14.7758	14.6556
RTN3	4	0	17.4101	17.4285	17.5239	17.6506	17.4502	17.3009	17.3376	17.5606
KLHL2	2	0.00048391	16.9909	17.0118	17.9987	16.8204	16.534	16.7468	16.2684	16.7412
LETM1	46	0	20.5944	20.5505	20.5352	20.5548	20.5987	20.4204	20.5048	20.5636
ZRANB2	21	0	20.1884	19.9656	20.1322	20.0598	19.8929	20.0894	20.1705	20.153
SNX4	14	0	17.1424	17.31	17.186	17.2807	17.3789	17.3211	17.353	17.2828
ZWINT	7	0	17.7789	17.5031	17.6308	17.6359	17.8685	17.5722	18.0658	18.0151
LUC7L3	21	0	18.885	18.664	18.7842	18.5319	18.8693	18.6682	18.6541	18.6328
KIF20A	21	0	16.4845	16.275	16.1898	16.2166	16.8634	16.7202	16.5407	16.6719
APOL3	13	0	19.2907	19.1246	18.6557	19.1984	19.4307	19.3757	18.7216	19.1545
KIF4A	42	0	18.1133	18.1296	18.0917	18.0998	18.038	18.1767	18.1432	18.1109
MBD4	11	0	17.4151	17.0932	17.2022	17.1913	17.3899	17.2	17.464	17.4028
SBF1	37	0	17.8993	17.986	17.9211	17.9342	18.049	18.1531	18.0524	18.1397
GOSR1	14	0	18.5324	18.4863	18.5414	18.6443	18.5248	18.5175	18.7576	18.7103
KAT7	19	0	16.6821	16.7112	16.7144	16.6649	16.6505	16.5924	16.658	16.6545
ATE1	10	0	17.6673	17.4913	17.4965	17.4967	17.6217	17.5771	17.5124	17.3644
RASGRP1	11	0	16.0749	16.1062	16.0258	15.9927	16.2654	16.074	16.0061	15.914
TNKS	4	0	14.7238	14.542	14.8612	14.373	14.7229	14.77	14.8672	14.606
CCNDBP1	3	0	17.1483	16.0293	16.9545	16.0378	15.9927	15.1397	16.1795	15.4754
EPM2A	1	0.000243754	13.0502	#VALUE!	11.7568	12.5049	13.0541	13.1828	#VALUE!	#VALUE!
VAPB	17	0	19.2978	19.5067	19.258	19.2703	19.1297	19.3724	19.3455	19.4216
RASAL1	16	0	15.3386	14.9956	15.1916	14.3402	16.0616	15.7653	15.9144	15.5173
SNAPIN	4	0	19.0653	19.0632	18.9337	19.0123	19.0003	19.0654	19.124	19.1174
MPZL1	5	0	16.7561	16.3327	16.8117	16.7275	16.7623	16.6588	16.7289	16.7847
NDUFC2	8	0	19.3526	19.3166	18.9922	19.563	18.9742	19.123	18.8393	18.9812
NDUFA10	16	0	18.9112	19.0047	18.7444	18.9129	18.9217	18.9608	18.9592	18.9208
CELF2	31	0	19.6016	19.8796	19.5527	19.5569	19.7082	19.6488	19.6208	19.5897
PGLS	12	0	20.9249	21.3244	21.1064	20.8488	20.8955	21.2333	21.1536	21.0545
PAPSS2	2	0	14.388	14.7801	14.6274	14.6947	14.476	14.3608	13.9681	14.7969
SMC2	85	0	21.381	21.3648	21.2583	21.2778	21.4637	21.402	21.3766	21.3548
ATG7	20	0	18.1566	18.2662	18.0131	18.3695	18.3601	18.4279	18.273	18.4468
TACC2	1	0.00622139	17.1654	16.5146	14.8693	16.5068	16.47	17.1518	16.5632	16.3923
FARS2	16	0	16.7823	16.2572	16.4663	16.5534	16.582	16.4094	16.646	16.1718
ZBTB7A	8	0	17.6665	17.4247	17.5174	17.5856	17.7474	17.7223	17.5816	17.6599
LYPLA2	17	0	19.8909	20.1187	19.9161	20.2196	19.8716	19.8718	19.9892	20.1215
IPO7	51	0	21.896	21.9686	22.1088	22.1663	21.9786	21.8919	21.9931	21.9943
ARIH2	22	0	18.7011	18.8719	18.8247	18.8594	18.8746	18.8929	18.8666	18.731
TNFAIP8	12	0	20.1151	19.9175	20.0359	19.962	20.0309	19.9699	20.0452	19.5756
SLU7	25	0	17.7967	17.8324	17.7195	17.861	17.7293	17.6858	17.5745	17.8467
PGM3	18	0	18.5934	18.671	18.6596	18.7185	18.6908	18.7943	18.8126	18.6205
MOCS3	11	0	16.1164	15.9704	16.0319	15.8094	15.9956	15.8899	15.755	15.9532
UTS2	1	0.000842156	24.4303	24.4343	24.4961	24.6176	24.2975	24.3167	24.6847	24.707
CD2BP2	11	0	17.1651	17.2219	17.1404	17.1123	17.0969	16.9971	17.1726	17.1581
MED26	13	0	16.7766	16.6615	16.767	16.7039	16.5967	16.5322	16.8113	16.8694
SVIL	18	0	16.1945	15.6962	16.0003	15.711	16.0209	15.6145	15.8225	15.5484
BAG4	8	0	17.6417	17.4546	17.4135	17.2405	17.4688	17.4862	17.598	17.7764
AHSA1	36	0	21.3998	21.4528	21.4606	21.524	21.3773	21.259	21.3349	21.4342
PARN	26	0	19.2629	19.1508	19.3111	19.2755	19.2065	19.2213	19.2658	19.2949
PSMG1	17	0	20.5417	20.336	20.4949	20.4699	20.3312	20.2726	20.1791	20.2371
FMNL1	57	0	20.7104	20.8584	20.7647	20.7481	20.8179	20.9184	20.8023	20.8563
SGPL1	16	0	16.6196	16.7757	16.6063	16.7496	16.6199	16.7461	16.5484	16.7197
CTDNEP1	3	0	15.8767	15.5371	15.2324	15.4841	15.8266	15.636	15.3673	15.3793
NSA2	9	0	19.2293	18.935	19.009	19.0211	19.1499	18.9588	19.0651	19.1486
H6PD	32	0	18.0186	17.8407	17.8094	17.8882	18.3663	17.9542	18.161	18.1892
SEC24A	28	0	18.0119	18.0075	18.1128	18.0648	18.057	17.9362	18.1993	18.1219
SEC24B	27	0	19.2715	19.2851	19.2779	19.2829	19.2931	19.3384	19.3045	19.2865
NADK	7	0	16.7537	16.4213	16.7069	16.6708	16.5822	16.5086	16.3965	16.2159
TDP2	10	0	18.1818	18.1243	18.2508	18.1738	17.9909	18.0689	18.0573	18.094
SFT2D2	2	0	18.1977	18.5214	18.3738	18.3175	17.7547	18.2269	18.1498	18.0473
MPC2	7	0	18.1716	18.2398	18.098	18.3214	18.2502	17.9351	17.9289	18.1469
METTL18	5	0	15.1964	15.179	15.0136	14.9679	15.231	15.1055	15.1541	14.8939
ETHE1	16	0	20.239	20.1578	20.2563	20.0722	20.2034	20.1434	20.273	20.0757
ACSL3	37	0	18.9453	19.1282	19.0207	19.1854	18.8313	19.07	19.0285	19.023
POLR1A	69	0	18.5433	18.4751	18.5001	18.5569	18.5065	18.4422	18.5111	18.5923
PCNT	61	0	16.4983	16.7949	16.3636	16.5984	16.5763	16.8777	16.534	16.6638
YEATS4	10	0	16.9119	16.4233	16.6542	16.6207	16.8015	16.4828	16.4844	16.4036
DUS4L	2	0.000363725	14.8646	15.1322	14.7979	14.7616	15.3245	15.1104	14.8185	14.5774
ZBTB11	21	0	17.4037	17.3288	17.3346	17.3526	17.4412	17.3454	17.3082	17.423
CNOT4	11	0	16.9161	17.1084	17.0541	17.0164	16.9939	17.0589	17.1053	17.1846
STAMBP	16	0	18.9712	19.0497	19.1633	19.112	19.1686	19.2934	19.3169	19.1653
CPSF4	18	0	17.629	17.67	17.6708	17.6475	17.7833	17.7701	17.6641	17.6561
NFATC1	25	0	18.479	18.386	18.5411	18.646	18.1008	18.1464	18.2351	18.3433
ATP6V1G2	1	0	12.897	#VALUE!	12.5241	12.8813	12.9426	12.7326	12.5866	12.6897
ASMTL	21	0	18.8409	19.014	18.7	18.8035	18.8417	19.0847	18.4483	18.899
CDS2	8	0	17.9213	17.8427	17.7124	17.8975	17.7453	17.8858	17.6511	17.6464
CEP43	8	0	18.2254	17.9864	17.7851	18.056	18.0877	18.1712	17.599	17.9928
PPP1R3D	8	0	16.7032	17.0088	16.835	16.864	16.4099	16.5954	16.591	16.6342
BRD1	24	0	17.4258	17.4225	17.4372	17.3461	17.4626	17.4555	17.6029	17.4945
POP4	10	0	18.33	18.086	18.6645	18.4155	18.2543	18.2091	18.5501	18.4895
HERC2	81	0	17.7113	17.6064	17.5893	17.7405	17.7502	17.5908	17.6875	17.5995
RAB3D	2	0	16.0432	15.6967	16.2848	15.9152	15.876	15.6285	15.5118	15.7896
SNAP29	13	0	19.7088	19.6898	19.6839	19.6648	19.645	19.7847	19.7642	19.9006
OXSR1	22	0	21.0872	21.1426	21.0676	21.1171	21.1043	21.0501	21.1183	20.9884
GGPS1	9	0	17.1357	17.2142	17.1075	16.9174	17.0453	17.3893	17.1065	16.9247
HSPA4L	22	0	16.5692	17.1067	16.8307	17.0459	16.4027	17.0508	16.8643	16.8475
PTBP3	18	0	21.0578	21.0904	20.8794	20.8637	20.9769	21.0656	20.8428	20.9813
STARD3NL	4	0	16.984	17.2021	16.8332	17.023	16.8187	16.9963	17.1139	17.2566
LSM8	4	0.000124688	21.3873	21.1542	21.027	21.1049	21.3151	21.2789	21.4851	21.2079
AP2A1	44	0	20.1273	20.2141	20.2341	20.2322	20.1476	20.1842	20.1119	20.1717
WIZ	31	0	17.2412	17.172	17.1869	17.226	17.0994	17.1429	17.2927	17.279
RIGI	14	0	16.6062	16.4281	16.6239	16.378	16.4501	16.4636	16.3928	16.0682
ZMYM6	3	0	13.8249	14.1897	14.3437	14.052	13.6611	13.7346	14.3373	14.397
STAU1	39	0	19.9881	19.981	19.8773	20.0525	19.9082	19.9836	19.9383	20.0584
TTC4	21	0	19.8256	19.6548	19.7699	19.8068	19.9105	19.7636	19.8985	19.8723
TMEM50A	1	0	19.0035	18.8849	19.0826	19.1146	18.9591	18.7505	19.0858	19.2145
BAG2	18	0	19.7187	19.8265	19.8235	19.8125	19.6034	19.8531	19.6411	19.597
BAG3	42	0	18.0944	18.0432	18.1389	18.1756	17.8768	17.9387	18.27	18.3979
MAP4K4	40	0	18.071	18.2182	18.113	18.1315	18.0403	18.0826	18.0423	17.8629
MLYCD	9	0	16.3848	16.3967	16.1907	16.4299	16.2154	16.2464	15.975	15.6771
CRYZL1	14	0	17.9663	18.0987	17.929	18.0676	17.9283	18.0881	18.1246	17.8541
AIFM1	38	0	20.9605	21.0191	20.924	20.9001	21.03	20.9133	20.9314	20.9269
CLIC3	15	0	17.3346	17.2487	17.2942	16.9007	18.6694	18.3873	18.7408	18.0354
EML2	21	0	19.2366	19.0253	19.1335	18.9605	19.2452	19.1072	19.2427	18.9519
LATS1	6	0	15.4766	15.1291	15.439	15.5995	15.0516	15.1508	15.1156	15.2512
BPNT1	23	0	19.8653	19.8923	19.9441	19.7896	19.9091	19.9675	19.9504	19.8448
FADS2	10	0	18.791	18.8461	18.6148	18.6173	18.2889	18.6423	18.0913	18.3327
DDAH2	8	0	16.8664	16.4523	16.4461	16.5761	16.9205	16.5637	16.555	16.3988
ABHD16A	17	0	17.3395	17.3066	17.3139	17.5313	17.2711	17.2303	17.3481	17.5331
GPANK1	4	0	14.6749	14.2872	14.2018	14.2573	14.3075	14.3689	14.1211	14.1572
C6orf47	2	0	13.8082	#VALUE!	#VALUE!	#VALUE!	13.3179	12.0711	15.0114	14.1842
TXNDC12	9	0	20.2274	20.2632	20.2567	20.1313	20.0989	20.1846	20.1711	20.1297
TRUB2	8	0	16.4601	16.0431	16.007	16.2289	16.4448	16.1446	16.2502	16.0825
ECD	18	0	18.2774	18.1203	18.3345	17.9541	18.1706	18.0733	18.1716	18.1345
SYF2	16	0	17.8676	17.6496	17.6549	17.6951	17.7706	17.6704	17.8012	17.9073
CD160	2	0	16.916	16.1631	16.3106	15.9897	16.9392	16.3462	16.6953	16.7552
S1PR4	3	0	16.0385	16.1473	16.3115	16.2372	16.0748	16.2198	16.0109	16.1249
RECK	2	0.000243754	14.4898	14.4192	14.3187	14.5754	13.9116	14.0541	13.9645	13.8914
MBD3	14	0	18.0908	18.0149	17.9048	17.8667	18.0054	17.9516	18.0731	18.1184
TOP3B	21	0	16.4074	16.3846	16.4818	16.4095	16.4837	16.4998	16.4972	16.5279
NUDT3	8	0	17.5282	17.5985	17.7585	17.6906	17.4279	17.3078	17.485	17.5388
BCL10	10	0	18.6065	18.826	18.6432	18.5353	18.6113	18.53	18.7443	18.6344
NDUFB10	14	0	19.6579	19.6236	19.6426	19.558	19.6472	19.3993	19.4549	19.4948
CLPTM1	14	0	18.8568	18.6796	18.7622	18.9524	18.7794	18.7204	18.7027	18.7553
ZBED1	10	0	16.6993	16.679	16.6037	16.8131	16.5763	16.6496	16.6298	16.8056
MOCS2	5	0	15.78	15.8793	15.5348	15.677	15.9893	16.1449	15.6986	15.8818
TOMM40	21	0	18.1442	18.1882	18.0339	17.8127	17.9333	18.0956	17.8131	17.7603
NAPSA	7	0	19.0489	19.1545	19.4975	19.3719	19.4499	19.4176	19.7315	19.5599
PEX11B	7	0	17.4592	17.2914	17.4125	17.4448	17.2908	17.0651	16.8374	16.9322
PAK4	17	0	16.0555	16.4809	16.5329	16.4558	16.3887	16.6481	16.7107	16.8144
DNAL4	1	0	16.1891	16.2377	16.3962	16.2396	16.2045	16.2542	16.6454	16.4381
CHEK2	8	0	16.9882	17.053	16.8719	16.936	16.95	17.0589	16.6523	16.8525
ACTL6A	27	0	20.8099	20.9902	20.8977	20.9457	20.6949	20.8739	20.863	20.9164
CCNE2	2	0	14.8012	14.2582	14.638	14.63	13.9548	#VALUE!	#VALUE!	14.16
NSD2	43	0	18.0993	18.182	18.1311	17.9419	18.2649	18.2451	18.1775	18.1415
MT-CYB	1	0	17.082	16.9785	17.1387	17.3273	16.9414	16.9669	16.6493	16.8897
CYB5A	7	0	19.4205	19.3847	19.3808	19.4754	19.0678	19.1091	19.3305	19.2147
LDHA	69	0	26.9777	27.0477	27.0296	26.9168	27.0918	27.0325	27.0963	26.968
GLUD1	41	0	20.3247	20.4018	20.2182	20.355	20.2634	20.3128	20.274	20.3504
DHFR	19	0	20.6844	20.7296	20.8102	20.5966	20.7086	20.7728	20.9375	20.724
CYB5R3	25	0	20.6593	20.9051	20.797	20.8642	20.7303	20.7387	20.6885	20.7714
GSR	29	0	20.9826	21.0327	21.2065	20.973	21.119	21.1318	21.1529	20.9475
MT-CO1	5	0.000243754	14.7509	14.306	15.1627	16.1356	14.9997	14.3414	14.6726	15.1733
MT-CO2	14	0	22.6877	22.8817	22.4855	22.4901	22.6754	22.6175	22.2859	22.2484
MT-CO3	2	0	12.5741	14.8313	15.6479	16.6413	12.4339	6.05234	11.2622	13.186
SOD1	19	0	20.9867	21.1818	21.3888	20.9209	21.0809	20.8816	21.2623	21.0629
PNP	34	0	21.8881	22.0109	21.9923	21.9617	21.8205	21.7823	21.8322	21.8424
HPRT1	17	0	21.7827	21.8294	21.9621	21.8208	21.8314	21.8242	21.9723	22.019
GOT2	52	0	21.7108	21.8475	21.7464	21.7999	21.8681	21.7769	21.8574	21.8846
ABL1	11	0	16.0758	15.9498	15.9859	16.0593	16.2055	16.1291	16.2299	16.1081
PGK1	82	0	25.2266	25.5474	25.378	25.3328	25.3777	25.3897	25.3148	25.3716
AK1	1	0	12.9494	13.3169	13.4124	13.6062	13.2548	12.9479	13.598	#VALUE!
ADA	22	0	18.8914	18.8175	19.0578	18.9028	18.764	18.7181	18.9615	18.7392
MT-ATP6	1	0	21.5162	21.5908	21.7567	21.6328	21.5829	21.5753	21.7137	21.7175
CA2	15	0	18.3039	18.0135	18.2475	18.3156	19.1121	18.7823	19.1872	19.0687
OAS1	6	0	15.9279	15.7283	15.9557	16.1635	15.8804	15.5817	16.031	16.0019
SERPINA1	4	0	16.1965	16.3998	16.6394	16.0324	15.5561	15.6021	15.9146	15.8024
C3	1	0	12.1558	11.9361	12.4494	#VALUE!	#VALUE!	11.4517	11.9727	11.8653
TIMP1	1	0.00437146	#VALUE!	15.2695	15.5259	15.5785	#VALUE!	14.5348	15.3474	15.0188
CST3	1	0.000243754	15.3226	15.8691	15.707	15.6134	15.6803	15.8528	16.1404	#VALUE!
CSTA	2	0.000243754	#VALUE!	14.0354	14.2845	#VALUE!	#VALUE!	#VALUE!	#VALUE!	13.6521
NRAS	6	0	17.8539	17.9238	17.9798	18.0066	17.8516	17.9294	17.8743	17.9894
HRAS	2	0.000243754	17.4894	16.5082	16.2675	16.8537	16.9937	16.7919	16.4326	16.6774
KRAS	13	0	20.3549	20.4578	20.2966	20.3472	20.3202	20.2303	20.264	20.4631
LDLR	15	0	16.0323	15.6788	15.8307	15.91	15.7397	15.7117	15.7176	15.8144
TGFB1	23	0	19.2225	19.5338	19.4079	19.3895	19.2304	19.3755	19.4516	19.1157
LTA	2	0	15.3544	15.4454	#VALUE!	#VALUE!	15.6968	14.1914	14.1849	#VALUE!
TNF	2	0	15.9895	15.8223	16.0121	15.5588	16.0132	15.6842	15.6557	15.6558
IFNG	1	0	14.2098	12.5785	13.508	13.445	13.3732	12.921	13.0259	13.2615
IL1A	10	0	16.7785	17.2587	17.6597	16.7602	15.9879	16.5006	17.0465	16.4382
IL2RA	12	0	19.445	19.545	19.337	19.173	19.6352	19.3269	19.5172	19.4036
CD4	10	0	18.9441	18.8704	18.7843	18.6407	19.1115	18.8924	18.7653	18.8196
CD8A	1	0	16.1109	15.4044	15.7636	15.217	16.5862	15.6519	16.5271	16.143
IGKC	2	0	16.0419	16.4311	16.6273	16.2953	14.7596	15.7702	14.8587	15.7282
IGHG1	8	0	16.899	16.8622	17.2355	17.088	16.6426	16.751	16.7451	16.8102
IGHG2	1	0.00096177	14.8332	14.6144	15.2608	14.9058	14.6525	14.714	14.1531	14.4915
IGHM	6	0	14.1135	14.2136	14.5136	13.7113	14.2906	14.7099	14.6532	14.1483
IGHA1	7	0	16.8284	17.3043	18.2709	16.6403	17.9081	18.6455	18.4746	17.9546
HLA-B	21	0	22.8659	22.3805	22.1896	21.9619	22.7829	22.1606	22.0515	21.6655
HLA-H	2	0	16.9448	16.6819	17.6645	16.697	13.7749	14.1232	16.1369	15.7511
LMNA	49	0	19.8343	20.4736	20.4846	20.1128	20.5411	20.9801	21.2336	20.6749
APOA1	3	0.000243754	15.2761	15.5369	15.0676	14.8787	15.6665	15.235	14.9473	14.7891
APOC1	3	0	15.9399	15.4405	15.3196	15.287	15.6063	15.2674	14.7639	14.2694
MBP	5	0	16.1793	16.1076	15.8412	15.7433	16.2291	15.9376	15.9389	15.8632
APCS	2	0	13.7052	14.5421	15.2402	14.4068	#VALUE!	12.0457	13.2265	11.927
FN1	1	0.00873617	12.4975	12.7728	#VALUE!	13.107	12.3129	12.803	#VALUE!	#VALUE!
AHSG	3	0	16.0794	16.4864	16.5818	17.7696	17.5206	17.5095	16.3808	17.5313
ALB	43	0	19.4151	19.5199	19.6485	19.6635	19.5559	19.5937	19.5204	19.6709
PF4	3	0	16.522	16.5433	16.5454	17.039	16.4758	16.5427	16.1278	17.0146
TFRC	49	0	21.4177	21.3183	21.3138	21.2778	21.3044	21.1716	21.0997	21.2465
TF	50	0	21.3843	21.3186	21.4108	21.3324	21.4463	21.2503	21.4387	21.4756
LTF	7	0	#VALUE!	#VALUE!	17.5286	#VALUE!	14.8686	#VALUE!	15.0934	#VALUE!
FTL	5	0	16.5477	16.6982	17.1015	16.5143	16.5499	17.1367	17.5517	17.3826
FTH1	12	0	16.4334	16.811	17.1359	16.767	16.5168	17.0291	17.4933	17.2836
MT2A	3	0	13.9726	13.5193	14.7714	14.0265	14.9927	13.5251	12.0181	13.6301
MT-ND1	4	0	18.7718	18.9256	18.9323	18.9304	18.5859	18.6107	18.633	18.7673
MT-ND2	1	0	18.1657	#VALUE!	17.9776	18.1543	18.0233	#VALUE!	17.55	17.698
MT-ND4	6	0	16.9173	16.6431	16.6331	16.3971	16.9227	16.3232	16.0862	16.0392
MT-ND5	1	0.00425733	16.6513	16.7775	17.1714	17.1492	16.0486	16.4861	16.3788	16.8224
MT-ATP8	3	0	14.52	14.1207	14.0807	14.396	14.4936	14.5324	15.1044	14.5997
VTN	1	0.00714202	14.7601	14.0351	14.2584	#VALUE!	13.834	13.5106	13.7257	13.9519
HMGCR	1	0	#VALUE!	13.2913	13.0368	13.6586	12.8018	12.5507	12.2593	12.884
CAT	33	0	19.8864	20.26	20.1857	20.0962	19.9237	20.2285	20.1237	20.1625
RAF1	11	0	17.2375	17.3197	17.3328	17.2979	17.2588	17.2462	17.2629	17.3967
GBA1	7	0	16.2395	15.8985	16.0146	16.1236	16.198	15.8054	16.1088	15.6565
FUCA1	5	0	16.2882	16.3421	16.5439	16.6507	16.4752	16.5112	16.6375	16.8536
ALDOA	72	0	25.1685	25.3698	25.2605	25.2614	25.1973	25.1868	25.0605	25.0643
CSTB	10	0	20.5619	20.9312	20.9083	20.8171	20.5031	20.8612	21.1446	20.8562
ANXA1	30	0	20.8332	20.578	20.8656	20.6271	20.543	20.1808	20.3168	20.0569
APOB	61	0	18.5075	17.8071	18.1245	18.1431	18.0662	17.5573	17.649	17.8672
NR3C1	16	0	17.6587	17.7816	17.7935	17.7695	17.5521	17.6337	17.4803	17.4088
PRNP	4	0	16.1685	16.5664	16.2481	16.2111	15.9306	16.21	15.9604	16.305
SOD2	14	0	19.2439	19.0209	19.2091	19.1763	19.014	18.8854	19.1789	19.2069
OAT	24	0	20.7026	20.718	20.1854	20.6156	20.7095	20.6745	19.9718	20.7268
TK1	19	0	18.9071	18.7849	18.9419	18.788	19.2111	19.2165	19.151	18.9872
CD74	14	0	19.2615	18.9273	18.8698	18.8583	19.1231	18.804	18.7686	18.7137
CD3D	9	0	20.7304	20.6398	20.4997	20.396	20.637	20.7317	20.6701	20.5775
S100B	2	0	15.7876	13.0675	15.2691	16.7535	13.8312	11.0815	13.296	15.5935
SEMG1	1	0	15.5173	#VALUE!	#VALUE!	#VALUE!	16.3891	16.4099	16.348	#VALUE!
TUBB4A	2	0	17.9915	17.5782	17.8186	17.2736	17.363	16.7394	17.065	16.798
GAPDH	69	0	25.8579	26.1888	25.8853	25.9195	26.0106	25.9735	26.0644	26.0037
ASL	16	0	17.8764	18.2326	18.1202	17.3868	17.5858	17.9269	17.9662	16.9294
TRAV29DV5	1	0	15.1973	14.9497	14.5965	14.8885	15.5378	15.3586	14.9146	15.2203
HLA-A	36	0	23.6948	23.1547	23.3835	23.2259	23.4616	22.83	23.2928	23.0105
NTRK1	5	0	15.2306	15.8069	15.7748	15.6102	15.6651	15.7095	15.5286	15.5278
CAPNS1	15	0	19.471	19.6543	19.3762	19.247	19.4079	19.524	19.4535	19.496
TP53	2	0	14.288	13.9414	14.3435	14.2896	13.3776	13.9373	13.815	13.7443
HSPB1	14	0	20.3911	19.4002	19.9831	20.3312	20.6308	19.6891	20.2489	20.5856
CYP1A1	7	0	15.3992	16.3706	15.2749	15.7194	15.4668	16.7887	15.9538	16.2344
TYMS	22	0	21.6607	21.7586	21.6016	21.6758	21.7439	21.846	21.7195	21.7633
RPN1	49	0	22.4414	22.4165	22.3566	22.386	22.3962	22.3302	22.2416	22.3237
RPN2	34	0	20.6838	20.7524	20.611	20.7289	20.6107	20.5903	20.4917	20.5968
GNAI2	29	0	20.9011	21.0456	20.9055	20.846	20.9734	21.0151	20.8021	20.677
H2AC4	14	0	19.3817	19.7265	19.8578	19.5667	20.2025	19.3231	19.9922	19.8645
SLC4A2	10	0	16.2629	16.2204	16.0595	16.2624	16.0149	16.1197	16.1918	16.0976
GYPC	1	0	16.834	16.9844	16.8509	16.8612	16.6625	16.8636	16.5188	16.6488
ATP1A1	60	0	22.1068	22.0645	22.0508	22.0648	22.1764	22.1176	22.1355	22.1371
ATP1B1	12	0	19.227	19.2223	18.8963	18.8188	19.2786	19.2035	19.1969	19.2307
APP	12	0	16.4706	16.0863	16.1173	16.4357	16.3806	16.2157	16.2268	16.2734
ARG1	2	0	15.591	15.1512	15.1953	14.5084	13.1852	13.4917	#VALUE!	13.8806
APOD	11	0	20.1762	20.4381	20.3546	20.3394	20.255	20.0756	20.3709	20.3534
ITGB2	40	0	20.5583	20.7232	20.5823	20.5381	20.7587	20.8411	20.7276	20.7457
HMGN1	17	0	20.2356	20.6349	20.5587	20.5714	20.2012	20.3747	20.6879	20.7696
SERPINE1	3	0	12.323	13.1892	#VALUE!	13.1664	12.5391	13.8672	12.8639	12.7845
SLC25A5	15	0	20.3006	20.6894	20.3483	20.4886	20.4421	20.5276	20.5615	20.5432
ISG15	5	0	18.7459	19.1828	19.6188	19.2246	18.5412	18.8832	19.1862	18.8466
PCCA	14	0	16.8265	16.4366	16.5187	16.8337	16.7445	16.4161	16.3114	16.5725
PCCB	12	0	17.2127	16.9059	17.1174	17.238	17.0824	16.9216	16.9182	17.0975
EIF2S1	40	0	22.3157	22.2896	22.4558	22.2763	22.3576	22.2895	22.2528	22.2044
HMGN2	16	0	17.8616	19.6251	20.9449	19.5034	21.4628	19.3446	21.0068	21.0436
ICAM1	7	0	18.2465	18.0048	18.2897	18.3156	18.0583	18.029	18.4774	18.4648
RPLP1	3	0	19.0844	19.1007	18.9318	19.3619	18.9528	18.7209	19.0254	19.1622
RPLP2	19	0	23.6887	23.6513	23.769	23.7388	23.7861	23.7439	23.9624	23.937
RPLP0	27	0	22.8714	23.0584	22.8619	23.0215	23.1411	22.9284	23.0625	23.1257
JUN	6	0	15.1331	15.4969	14.0901	15.3517	15.3187	15.4261	15.1563	15.2979
POLR3D	15	0	17.8024	17.6659	17.711	17.8172	17.7177	17.6663	17.8683	17.8662
SSB	65	0	22.2152	22.1671	22.2441	22.0518	21.9658	22.0321	21.9172	21.8243
ITGB1	26	0	20.2343	20.2844	20.0959	20.2056	20.2224	20.3014	20.3642	20.2789
PRKCB	10	0	17.7222	17.6723	17.7762	17.8184	17.925	17.9904	18.0541	17.8528
CD5	28	0	21.5997	21.8142	21.545	21.7314	21.462	21.5291	21.3506	21.4112
UROD	19	0	20.4296	20.5888	20.752	20.6409	20.5104	20.4687	20.7853	20.7162
INSR	1	0.00250179	#VALUE!	#VALUE!	12.761	12.7539	#VALUE!	11.6668	#VALUE!	11.9188
LCK	22	0	20.2905	20.2256	20.3361	20.4097	20.4256	20.2858	20.3601	20.4649
FYN	18	0	18.432	18.3431	18.5913	18.4107	18.1796	18.1455	18.2402	18.1031
GLA	14	0	17.9771	17.9514	18.184	18.05	18.2139	18.0562	18.1563	18.2053
GSN	1	0.00747489	12.3997	13.8851	12.3376	14.0462	10.1881	11.0865	#VALUE!	12.2484
RB1	37	0	18.228	18.2653	18.3192	18.1173	18.156	18.209	18.1277	18.0246
PTMA	17	0	24.8511	24.7511	24.8791	24.8252	24.9181	24.9879	25.3355	25.133
CDK1	25	0	21.2677	21.2942	21.116	21.1413	21.1416	21.1219	21.0279	21.1979
ATP5F1B	59	0	21.8258	21.9436	21.7287	21.7672	21.8776	21.8317	21.7918	21.8139
S100A9	2	0.00494933	13.4531	14.674	13.5024	12.8307	13.5846	#VALUE!	#VALUE!	11.7124
S100A6	4	0	20.7851	21.0234	20.5235	20.9357	20.2948	20.4181	20.7388	20.9216
CD2	26	0	21.3263	21.1063	21.0904	20.9318	21.3559	21.0968	21.3293	21.0905
EIF4E	12	0	22.1023	21.8936	21.9912	22.0171	21.8452	21.8939	21.9197	21.9785
ENO1	79	0	25.855	26.1977	26.0114	25.8785	26.0953	26.0218	26.1834	26.0846
PYGL	9	0	15.3788	15.6259	15.0816	15.6732	15.3624	15.698	15.4032	15.6989
GPI	59	0	24.3995	24.7171	24.4572	24.471	24.6165	24.7434	24.4948	24.4644
POLB	22	0	18.4124	18.5139	18.3595	18.5139	18.2251	18.3314	18.2154	18.3265
NPM1	59	0	25.3092	25.4027	25.5205	25.4635	25.5558	25.3211	25.5252	25.5705
TPM3	36	0	23.2418	23.3984	23.4639	23.2261	23.5914	23.3679	23.5824	23.4782
LPL	2	0.000243754	14.038	13.8198	10.4175	13.4583	14.0671	13.633	11.7766	12.8323
HEXA	12	0	17.7638	17.8194	17.7934	17.8874	17.8948	18.0637	18.1129	17.9377
H2BC11	25	0	25.9537	26.1736	25.9834	25.8453	25.9765	25.7585	26.1247	26.0258
SERPINE2	8	0	16.055	15.9805	15.2378	15.6903	15.9374	15.8072	15.6077	15.9039
EPHX1	14	0	16.5895	16.6735	16.7733	17.0548	16.6541	16.6018	16.5295	16.7223
DBI	14	0	22.7705	22.706	22.7326	22.7253	22.5919	22.6506	22.6845	22.8215
LDHB	43	0	25.5507	25.6249	25.647	25.5193	25.4559	25.4833	25.437	25.4633
CENPB	7	0	16.4519	16.1881	16.3763	16.4094	16.174	16.1334	16.4214	16.3196
GPX1	14	0	20.1516	20.3986	20.3316	20.4006	20.3465	20.3302	20.3871	20.4957
P4HB	57	0	23.4392	23.5768	23.4434	23.4977	23.3487	23.405	23.4227	23.5169
H1-0	8	0	20.4925	19.4483	20.3221	20.589	20.1355	19.1078	20.1605	20.4337
ACYP1	6	0	18.7999	18.8913	18.8359	18.933	18.7923	18.8104	19.1859	19.041
CTSD	13	0	20.063	20.099	20.1239	20.0984	20.2327	20.1369	20.225	19.9305
ANXA2	11	0	17.9156	17.811	17.7414	18.0632	18.4529	18.0678	18.1817	18.4121
CAPN1	46	0	20.4994	20.581	20.5759	20.5099	20.4853	20.4788	20.4735	20.4558
TUBB	13	0	24.5438	24.7349	24.6592	24.5915	24.7074	24.7241	24.951	24.7811
PRSS1	1	0.00437146	17.4324	17.5211	17.6588	17.6169	21.6111	21.2565	20.9634	21.1012
PSAP	17	0	20.693	20.8915	20.9898	20.9479	20.7396	21.0177	21.1437	21.0606
HEXB	20	0	18.7432	18.7969	18.8806	18.9563	18.7758	18.867	19.0869	19.019
CTSL	7	0	16.6655	16.6809	16.1475	16.6588	16.6427	16.5884	16.1736	16.7885
PFN1	34	0	22.7027	22.9097	22.8674	22.7154	22.8268	22.7633	22.8409	22.8367
BPGM	9	0	17.4274	17.5999	17.5889	17.5282	17.3401	17.6257	17.4898	17.4101
APRT	11	0	22.0686	21.9719	21.989	21.779	21.8438	21.9059	21.9217	21.7614
CD3E	10	0	21.8416	21.6497	21.7299	21.6361	21.8902	21.7763	21.7017	21.6479
EPRS1	136	0	22.4424	22.4303	22.3852	22.3761	22.4153	22.355	22.371	22.4259
CTSB	30	0	22.2055	22.6399	22.2924	22.4389	22.5485	22.7255	22.587	22.5065
LDHC	4	0	15.4867	#VALUE!	15.6598	#VALUE!	15.0319	#VALUE!	15.3411	#VALUE!
HSP90AA1	65	0	25.3661	25.3124	25.3809	25.342	25.4238	25.3588	25.522	25.3619
GALT	9	0	17.29	17.3597	17.4653	17.3158	17.2821	17.1043	17.1129	17.1405
HNRNPC	39	0	23.9938	24.1455	24.0011	24.1971	24.0098	23.9798	23.9769	24.073
UQCRH	6	0	20.1295	20.2322	20.2874	19.9854	20.0952	20.2636	20.3072	20.4918
YES1	17	0	20.74	20.6029	20.5943	20.744	20.5351	20.5695	20.5315	20.7504
LYN	7	0	15.889	15.6706	15.1083	15.0146	15.6943	15.5529	14.9745	15.0849
TPM2	9	0	21.5345	21.3968	21.1719	21.2646	21.4631	21.3697	21.2798	21.2943
FH	28	0	20.9796	21.0308	20.9341	20.9625	21.044	20.9487	20.9887	20.9616
ERCC1	12	0	17.3205	17.0271	17.3732	17.3597	17.3968	17.2068	17.2984	17.4244
THBS1	14	0	17.1042	17.3643	16.5189	17.0064	16.7031	16.6165	16.0461	16.2661
SP1	13	0	18.3595	18.4174	18.3226	18.2024	18.2326	18.3577	18.1314	18.1732
ZFY	7	0	15.569	15.5005	15.3655	15.3469	15.183	15.3256	15.189	15.174
IGF1R	3	0.00320703	13.7124	13.3363	13.2672	13.2475	13.3738	13.5173	13.3347	13.1962
ANXA6	84	0	23.351	23.6626	23.5907	23.8891	23.387	23.4832	23.6158	23.7984
RHOC	1	0	#VALUE!	13.1834	13.9934	#VALUE!	14.5597	13.5147	14.8283	14.4799
CD55	12	0	18.3428	17.9577	18.2065	17.9754	18.0965	17.6978	17.6519	18.0762
ABCB1	26	0	17.6202	17.5415	17.8402	17.7102	18.1144	18.0031	18.4774	18.1678
SLC3A2	33	0	21.8137	21.8766	21.8916	21.8754	21.8869	21.8079	21.9783	22.0568
GUSB	14	0	18.0635	18.2113	18.077	18.3122	18.3282	18.4773	18.4793	18.6676
PFKM	41	0	19.7311	19.7101	19.7409	19.7544	19.6731	19.6378	19.7106	19.6833
HSP90AB1	109	0	26.8716	26.8314	26.8812	26.8618	26.8194	26.8228	26.9712	26.9239
SRPRA	35	0	19.494	19.5146	19.4893	19.728	19.3523	19.3817	19.3946	19.6314
ASNS	46	0	22.1832	22.1953	22.2796	22.352	21.9515	21.9535	21.9836	22.211
SYP	3	0	16.3748	16.444	16.3724	16.4352	16.71	16.9606	16.7735	16.6472
MMP2	3	0	12.3901	12.7621	#VALUE!	13.435	13.3827	13.4731	13.0612	14.5629
HMBS	13	0	19.5546	19.4853	19.6601	19.6164	19.516	19.5076	19.935	19.5903
PDHA1	32	0	20.6047	20.6157	20.4624	20.5896	20.5445	20.5339	20.5904	20.4859
CYC1	17	0	20.505	20.3625	20.33	20.3942	20.3432	20.3078	20.1334	20.3388
PTPRC	90	0	21.3183	21.4497	21.2409	21.3107	21.3352	21.2748	21.2134	21.2354
SNRPB2	15	0	21.6812	21.8121	21.7538	21.7436	21.6086	21.7158	21.6955	21.782
MELTF	12	0	14.3384	15.0662	14.5814	14.7833	15.2264	15.5446	15.7431	15.5394
SNRNP70	31	0	21.5686	21.605	21.6352	21.5101	21.6573	21.5934	21.7897	21.7769
ITGA5	13	0	17.8702	17.8325	17.8804	17.8245	17.9366	17.8052	17.9056	17.8941
NFIC	2	0	15.148	14.7394	14.5541	14.1457	14.5377	14.1423	14.0688	14.4844
VIM	87	0	24.1594	24.0837	23.7502	23.7509	24.5232	24.3303	24.2657	24.3547
RPS17	20	0	21.5411	21.6654	21.4947	21.575	21.6885	21.6096	21.5997	21.4737
GNAI3	11	0	19.7497	19.8054	19.8418	19.5319	19.717	19.6484	19.6513	19.6084
ANXA5	31	0	21.9188	22.3695	22.2171	22.6873	22.3173	22.6595	22.5781	22.8971
RPSA	43	0	24.437	24.3502	24.3293	24.2972	24.3774	24.3176	24.2278	24.3227
CD63	5	0	17.3853	17.6783	17.2463	17.4379	17.391	17.2577	17.324	17.5586
MRPL3	17	0	18.4779	18.4649	18.4828	18.5774	18.4509	18.3514	18.4921	18.4662
SNRPA	21	0	22.6253	22.9104	22.8901	22.8263	22.6123	22.6985	22.8077	22.8076
POU2F2	5	0	16.1584	16.2295	16.1176	16.2194	15.5293	15.6183	15.6656	15.924
ENO2	15	0	20.6216	20.9046	20.794	20.6731	20.5784	20.7606	20.7598	20.6191
ACAA1	17	0	20.0605	20.139	20.1081	20.0131	20.2191	20.2862	20.4904	20.1397
SRP19	4	0	18.3109	18.4017	18.1652	18.3276	18.5404	18.4272	18.4511	18.3237
GSTP1	19	0	20.7309	20.7821	20.5876	20.7135	20.6673	20.6406	20.6126	20.7057
SNRPC	8	0	20.9671	20.9086	21.0306	20.9246	20.8033	20.9509	21.1083	21.0686
CD48	12	0	19.4145	19.447	19.5524	19.3951	18.8137	18.3949	18.9028	19.0818
LGALS1	10	0	22.382	22.6789	22.5607	22.6195	22.5455	22.7351	22.8411	22.8176
QDPR	10	0	18.013	18.2129	17.9324	17.779	18.1451	18.1852	17.8108	17.9261
HMGB1	39	0	22.9564	23.2006	22.9415	22.9156	23.0722	23.0913	23.3279	23.3101
FBP1	3	0	14.3499	13.9224	13.7391	14.6134	13.9238	13.8005	13.8492	14.2805
GNAO1	3	0	15.9081	15.9484	15.4093	15.6444	14.3338	14.976	13.9844	13.8516
GSTM1	24	0	16.536	19.2846	16.4296	19.5439	15.9801	19.3647	15.8143	19.4043
TPM1	2	0.00131847	15.6058	15.473	15.2776	15.127	15.1397	15.5321	15.6175	15.5522
CLTA	7	0	22.3928	22.4012	22.4424	22.3557	22.2416	22.5226	22.4864	22.6008
CLTB	11	0	20.3248	20.3435	20.489	20.4316	20.0388	20.1688	20.4723	20.4946
ANXA4	20	0	18.7059	18.88	18.7827	18.7008	18.7007	18.8591	18.8194	18.5662
CNP	22	0	19.2721	19.3544	19.2697	19.2386	19.3784	19.5079	19.4693	19.3613
CD7	6	0	17.7992	17.6652	17.2382	17.6495	17.5388	17.4742	17.304	17.4782
DLD	25	0	20.9833	20.9382	20.8713	20.9665	20.8669	20.8882	20.9842	20.9155
HNRNPA1	56	0	23.9259	24.3146	24.0136	23.9403	24.2238	23.9982	24.1871	24.1013
SNRPA1	17	0	22.1571	22.2528	22.2051	22.1394	22.1449	22.1613	22.29	22.3257
CTSH	5	0	15.2707	15.2707	15.6693	15.2521	15.9352	15.6914	16.5435	15.6588
COX6C	16	0	21.3242	21.4281	21.0746	21.3574	21.2019	21.3243	21.5417	21.4947
CD3G	12	0	19.2131	19.069	19.0337	19.2763	19.3151	19.1821	19.282	19.5316
PARP1	102	0	21.0163	21.0598	21.1074	21.1163	20.9499	20.9561	21.0995	21.0176
POLA1	52	0	18.9656	18.8048	18.8845	18.8156	18.9851	18.9075	18.9893	18.8991
IFIT2	2	0	16.1193	15.7024	14.3559	14.8512	#VALUE!	15.4964	10.9611	10.8961
IFIT1	5	0	13.9377	13.8808	14.4741	14.0298	13.5229	13.3334	13.7739	13.452
UCHL1	7	0	16.5858	17.324	17.8524	16.8541	17.3057	18.1159	19.0348	17.7369
FURIN	13	0	16.5208	16.6988	16.2238	16.9319	15.9015	16.0752	15.9785	16.1595
LTA4H	35	0	21.5108	21.3883	21.4075	21.4162	21.4742	21.3516	21.4048	21.3236
ALDOC	31	0	21.5668	21.6966	21.4857	21.385	21.2782	21.4484	21.2387	21.0929
NUDT7	3	0	15.6412	16.7569	16.2413	16.5167	15.2048	16.4874	16.0498	15.9483
H2AZ1	6	0	19.8334	19.9525	19.8134	19.9858	20.0967	19.9171	20.0374	19.841
TFPT	2	0	16.7183	16.2737	16.5261	16.4689	16.212	16.1478	16.1983	16.3028
FBXO45	6	0	16.446	16.5644	16.6875	16.4295	16.3111	16.48	16.2458	16.2824
CISD3	1	0.00143592	14.9222	15.1432	15.5524	14.9868	15.719	15.4138	15.9854	15.5915
ZNF688	2	0	17.2219	17.2393	16.5569	17.1	16.6673	16.6836	16.8179	16.4732
JMJD7	9	0	15.5281	15.5794	15.634	14.974	15.4159	15.4609	15.635	14.5989
POLR2M	16	0	16.7236	16.6111	16.7444	16.7563	16.5041	16.6287	16.4777	16.5814
UBTFL6	1	0.000243754	18.4907	18.9314	18.639	18.4646	18.9675	18.9506	19.2894	18.818
DERPC	5	0	16.8034	16.796	16.8721	17.0109	16.974	16.7508	17	16.9521
CHTF8	6	0	17.9653	17.9985	17.8607	17.7531	17.9778	17.9344	17.6477	17.5984
TMSB15A	1	0	15.6577	15.9163	15.4438	15.6525	14.6296	16.0598	#VALUE!	15.2391
POTEI	4	0	16.2205	16.0533	16.0646	16.1213	15.7261	16.226	15.74	15.8172
UBB	15	0	24.4112	25.1609	25.0153	24.9465	25.1443	24.8046	25.0375	25.1037
ZNF865	6	0	15.7064	15.5552	15.5057	15.4826	15.4037	15.4648	15.6213	15.4875
SLC35E2B	1	0.00108147	13.2386	12.2672	12.8969	13.8614	13.1817	13.3468	#VALUE!	13.2759
PET100	1	0	16.3399	16.5385	16.2568	16.42	16.1951	16.3798	16.3916	16.34
SMIM13	2	0	15.7436	15.8092	15.8655	15.4969	15.7105	15.2138	15.5227	15.7517
C8orf88	1	0	14.7291	14.2559	14.8534	14.7865	15.2836	15.0435	15.5291	15.3914
HSPA1A	41	0	25.0131	25.2557	25.4972	25.2857	24.7839	25.0606	25.363	25.2588
SMIM10L1	1	0	#VALUE!	13.3249	14.4579	13.5817	15.0591	14.7767	15.1585	14.858
IGLC2	3	0	16.5356	16.0223	16.1951	16.1172	16.6231	16.7946	16.386	15.4237
CALM1	26	0	22.6719	22.809	22.2366	22.225	21.3425	22.6931	22.1722	22.4147
ERCC6	6	0	15.5656	15.5388	15.3992	15.457	15.0971	15.3992	14.8628	15.3426
POLR1D	8	0	18.0781	18.0207	18.1209	17.9996	17.8834	17.895	17.9524	18.4297
EEF1AKMT4	5	0	16.7742	15.9621	16.2983	16.8303	16.6932	15.8146	16.1625	16.87
TUBA3C	4	0	18.1908	17.9451	18.1227	17.8322	18.0238	18.3235	17.8361	17.7747
TRA	4	0	17.5277	16.8601	16.9642	17.1651	17.7823	17.1317	17.1457	17.2474
TRB	6	0	18.9909	18.8292	18.7051	18.6521	19.0094	18.8449	18.6756	18.8036
ZFTRAF1	10	0	15.6147	15.9072	15.7428	15.7184	15.722	15.8673	15.9258	15.6026
ZBTB48	2	0.00587268	18.2569	17.9314	18.0787	17.9459	17.522	17.7254	16.0244	16.7461
FDX1	9	0	19.2096	19.328	19.2532	19.1344	19.2666	19.4573	19.5659	19.6092
RAP2A	2	0	15.9329	15.8198	16.5085	15.7972	15.6451	15.7721	16.1001	15.9056
GZMB	12	0	20.4548	20.2344	20.5522	20.1298	21.4377	21.0412	21.3643	21.3722
RO60	21	0	19.4991	19.5213	19.6853	19.4352	19.3957	19.4102	19.5693	19.3899
MYBL2	9	0	14.9379	14.8989	15.0292	14.9033	14.8792	15.0919	15.0736	15.1577
GAA	23	0	17.7544	17.8931	17.764	17.8029	17.8667	17.9502	17.7824	17.9494
RRAS	13	0	16.6302	16.5182	16.4978	16.3929	16.2314	16.3504	16.2346	16.2243
HLA-C	15	0	17.6973	17.3167	18.366	17.6493	17.6264	17.327	17.7992	17.459
ARAF	13	0	17.5502	17.635	17.6485	17.602	17.6504	17.7112	17.5136	17.5678
H1-4	20	0	25.1602	25.3249	25.5674	25.0872	25.7729	25.2887	25.7596	25.6441
BCL2	6	0	17.5284	17.2059	17.4542	17.3751	17.203	17.108	16.893	17.0021
DLAT	22	0	21.1969	20.9994	21.111	21.087	21.0311	20.8961	21.0278	21.0965
PTPRF	6	0	15.0105	15.2666	15.1517	15.1839	14.9514	15.1039	15.0701	15.168
TXN	15	0	23.5449	23.5065	23.5836	23.7446	23.7816	23.8368	23.9087	23.9258
COX5B	8	0	19.9747	20.0075	19.9328	19.6248	19.7908	19.8757	19.9566	19.8402
CTSA	5	0	15.2331	15.4869	15.5425	15.5507	15.4619	15.5743	15.5117	15.7649
PRKAR1A	22	0	19.4751	19.5154	19.5266	19.5117	19.5768	19.5016	19.6593	19.4701
KIT	1	0.00167404	15.9431	16.1357	16.5816	#VALUE!	#VALUE!	15.0704	#VALUE!	#VALUE!
UROS	5	0	15.0988	14.9309	15.2113	15.2656	15.4547	15.0706	15.2116	14.9315
CD28	5	0	16.3529	15.9272	16.387	16.2817	16.5657	16.4712	16.6226	16.6315
ESD	21	0	20.3213	20.4777	20.6138	20.5724	20.5859	20.5676	20.6894	20.6388
HSPD1	110	0	24.7927	24.8707	24.7217	24.8029	24.8203	24.7886	24.7491	24.8455
HSPA5	65	0	24.4753	24.4517	24.4171	24.4017	24.4343	24.322	24.4975	24.5611
CD37	2	0	15.5205	15.4604	15.4756	15.0529	14.578	14.8599	12.495	14.1846
ACP2	10	0	17.3928	17.515	17.6313	17.5468	17.5511	17.5791	17.9285	17.671
HSPA8	65	0	25.6655	25.6653	25.672	25.5996	25.6278	25.4632	25.6553	25.6694
EGR2	7	0	17.7717	17.7289	17.7036	18.0186	17.7091	17.7163	17.7459	17.7605
SLC2A1	12	0	21.0163	21.2321	21.1005	21.0839	20.8634	20.9612	20.987	21.2335
SLC2A3	17	0	19.7093	20.1847	19.6505	19.6261	19.6946	20.0012	19.7062	19.7071
EPB41	28	0	19.2787	19.1264	19.131	19.1743	19.0228	19.1085	19.1141	19.0327
UMPS	35	0	20.5743	20.6509	20.5591	20.6226	20.5711	20.5205	20.5507	20.5917
PDHB	29	0	21.6829	21.8265	21.6225	21.7119	21.5675	21.5912	21.5629	21.6105
DBT	19	0	18.344	18.3361	18.315	18.3304	18.2571	18.2298	18.3346	18.2967
PYGB	57	0	19.9615	20.1542	20.1556	20.0934	19.9851	20.2023	20.2219	20.0791
RALA	6	0	19.2146	18.9933	19.0402	19.148	18.9165	18.911	19.1063	19.2088
RALB	14	0	20.2265	19.9649	20.3675	19.9606	20.5997	20.1277	20.6571	20.2517
BCR	20	0	16.6948	16.5716	16.8457	16.6953	16.4594	16.4224	16.7043	16.4075
SPTB	3	0	16.0548	15.2145	15.0906	15.8663	15.7923	15.5103	15.3142	15.7739
LAMP1	6	0	20.7552	20.5536	20.6841	20.7703	20.4752	20.3099	20.2288	20.4411
PIM1	2	0	15.9617	14.5734	14.8033	12.9285	16.2561	15.1948	13.6428	14.6337
ACADM	24	0	21.3231	21.7911	21.6212	21.5898	21.2513	21.6277	21.5754	21.494
TOP1	68	0	22.2131	22.2716	22.1959	22.2694	22.1825	22.1309	22.2426	22.2551
TOP2A	125	0	21.826	21.7815	21.7797	21.8696	21.6638	21.5769	21.6002	21.7583
G6PD	44	0	20.7928	20.7818	20.8639	20.7818	20.9054	20.7579	20.8275	20.7221
UBL4A	8	0	20.0005	19.8819	19.9665	19.9696	19.7688	19.9836	19.9737	19.8995
VDR	17	0	17.1026	17.245	17.3427	17.2538	17.3987	17.4741	17.4085	17.3985
ESRRA	5	0	16.9296	16.5953	16.9261	16.9656	16.8612	16.7945	16.8239	17.0009
PC	27	0	17.189	16.9819	17.0161	16.9921	16.9399	16.758	16.9823	16.8699
DMD	4	0.00143592	14.2717	14.4293	14.795	14.2876	14.184	14.4305	15.0444	14.3757
MTHFD1	64	0	22.812	22.8453	22.7999	22.7882	22.8073	22.8718	22.809	22.7708
IGF2R	42	0	17.7706	17.8088	17.8044	17.7829	18.0672	17.8899	17.8932	18.0376
ADH5	16	0	20.7643	20.7704	20.8248	20.6556	20.7865	20.745	20.6533	20.648
CDK4	13	0	18.2618	18.0738	18.2812	18.1365	18.3812	18.2241	18.4062	18.3131
SRF	6	0	16.7422	16.4004	16.6655	16.7105	16.6584	16.6431	16.8526	16.7485
PRPS2	6	0	18.6797	19.0833	18.8232	18.6044	18.8371	19.0312	19.0138	18.6646
PABPC1	66	0	24.1166	24.1909	24.1763	24.1692	24.1043	24.0505	24.2273	24.2525
PCNA	21	0	24.1548	24.3032	24.29	24.1672	24.1088	24.1411	24.1205	24.0175
NEFH	10	0	15.307	15.034	15.1798	15.4998	15.4076	15.2923	15.0965	15.6468
COX6A1	5	0	16.7381	16.4223	15.8541	16.1538	15.5729	16.1596	15.7595	15.6267
HARS1	37	0	21.7752	21.7799	21.7364	21.7683	21.782	21.7307	21.7773	21.6981
COL6A1	16	0	17.133	17.2563	16.5015	17.0717	17.5209	17.4895	16.9068	16.8601
COL6A2	11	0	16.2056	16.517	15.5548	15.9038	16.4173	16.4657	15.8997	15.691
COL6A3	2	0	11.1907	13.0038	12.2208	11.9563	13.4483	13.6458	12.7563	12.161
SLC25A4	3	0	16.4509	16.643	16.433	16.5631	16.4289	16.4912	16.6233	16.5145
SLC25A6	28	0	25.5897	25.5556	25.5365	25.556	25.5472	25.5269	25.6832	25.6642
IMPDH2	56	0	22.9906	23.0817	23.0763	23.0806	23.0367	23.0082	22.9887	22.9643
TPR	157	0	20.8009	20.82	20.7421	20.7683	20.7067	20.7809	20.8351	20.8121
CKB	14	0	18.7323	18.388	18.2822	18.672	18.372	18.3308	18.1921	18.5959
ANXA3	12	0	18.1956	16.5207	17.7559	17.5822	17.387	15.8346	16.5797	17.0384
CKMT1A	1	0	13.2164	12.8652	14.8163	13.5064	13.3573	13.1644	#VALUE!	12.865
GZMA	2	0.00261687	12.9042	#VALUE!	#VALUE!	#VALUE!	14.1923	#VALUE!	#VALUE!	#VALUE!
BCKDHA	22	0	17.3253	17.4314	17.1094	17.3276	17.3232	17.311	17.2406	17.3329
SKIL	1	0.00131847	13.4437	13.7079	13.651	13.8419	13.7941	14.123	14.2243	14.4229
ACTN1	120	0	22.8766	23.2909	23.1351	22.8877	23.0115	23.2463	23.3401	22.9756
MYL4	1	0	21.5309	21.6173	21.3292	21.4218	21.4359	21.7514	21.9307	21.0336
SRC	2	0	14.3116	14.5876	14.3549	14.5762	14.3319	13.7678	14.2756	14.3139
PEPD	24	0	20.6844	20.6557	20.7401	20.7269	20.6825	20.6844	20.8176	20.6831
XRCC6	75	0	23.6926	23.8244	23.6751	23.6949	23.6801	23.6718	23.7849	23.7651
XRCC5	65	0	22.7213	22.682	22.5745	22.6763	22.6557	22.6712	22.5912	22.6111
UNG	13	0	18.1357	18.0153	18.1317	18.1457	18.2284	18.1638	18.2064	18.1898
NR2C1	7	0	14.8568	14.6792	14.7969	14.582	14.7548	14.7952	14.8495	14.6623
COX4I1	18	0	21.5124	21.6497	21.5873	21.7255	21.688	21.5797	21.7861	21.8483
IFITM1	3	0	21.1954	20.8365	21.1011	20.7536	21.0809	21.0692	21.216	21.1077
ALAS1	16	0	16.2944	15.9449	16.0534	16.16	16.0875	16.1705	15.7059	16.152
IFI30	2	0	15.9511	15.7008	16.6956	16.0048	15.9134	15.7614	15.7326	15.69
LAMP2	4	0	19.2946	19.5056	19.168	19.0745	19.3039	19.1482	18.9473	18.7911
RNH1	31	0	21.3262	21.4749	21.4933	21.3348	21.5645	21.5067	21.518	21.4544
CYBA	6	0	16.9089	16.443	16.1567	16.5519	16.8472	16.4918	16.2501	16.2373
CCL5	5	0	18.8905	19.7046	18.8148	19.2809	19.3633	19.9946	19.7886	19.5783
ICAM2	2	0	16.8102	16.4479	15.9697	16.3988	16.2872	16.1333	16.5361	15.9533
VCAN	1	0	13.5731	14.5949	14.8751	14.7542	14.282	14.6109	14.9839	15.0004
ITGA4	31	0	19.6675	19.6569	19.5135	19.4766	19.8723	19.8267	19.8373	19.7069
EEF2	113	0	25.3793	25.5126	25.5465	25.5112	25.5324	25.4426	25.6272	25.671
PDIA4	64	0	21.9655	22.0379	21.9013	22.0193	21.9377	21.8961	21.9683	22.0594
P4HA1	31	0	20.4392	20.7363	20.3499	20.4793	20.352	20.551	20.4507	20.4657
ACP5	5	0	15.7179	15.8037	15.4261	14.9433	16.3365	16.3603	15.7086	15.8037
TPT1	32	0	22.5174	22.4165	22.4755	22.6047	22.506	22.3397	22.4128	22.4307
ALAD	16	0	17.2121	16.9361	17.2281	17.0751	17.2171	17.0725	17.5381	17.1901
HLA-E	9	0	17.6283	18.1357	17.9817	18.6548	17.11	17.6727	17.668	17.9162
LCP1	79	0	24.9328	24.9545	24.8855	25.0211	24.8365	24.7691	24.6049	24.8052
PLS3	29	0	19.3157	19.4776	19.3287	19.6336	19.6938	19.6141	19.4499	20.0458
APEH	21	0	20.8951	20.8474	20.9059	20.8569	20.8127	20.773	20.955	20.7133
ETFA	18	0	22.3381	22.6078	22.4219	22.4027	22.3538	22.4777	22.435	22.4694
GYS1	33	0	20.0177	20.199	19.887	19.7788	19.8634	20.1542	19.7078	19.696
PRKAR2A	18	0	19.8736	19.8735	19.8009	19.8689	19.7132	19.7669	19.8041	19.794
ENO3	5	0	16.9482	16.3463	15.9665	16.4162	16.4292	16.1689	15.941	16.2648
GTF2F2	28	0	19.7481	19.6555	19.8982	19.7187	19.7546	19.6179	19.6754	19.7328
CD59	6	0	18.0302	17.9347	18.2892	18.1662	18.0634	17.7078	18.1252	18.1564
YJU2B	6	0	15.7169	15.5101	15.5932	15.6504	15.1302	15.0665	15.0981	15.2348
MTHFD2	24	0	20.664	20.4441	20.5798	20.5634	20.7544	20.3581	20.4722	20.4302
SELL	6	0	17.5656	17.9277	17.3882	17.7651	17.0419	17.413	17.2349	17.5554
MIF	9	0	20.4439	20.4788	20.216	19.9321	20.2419	20.4677	20.2804	20.22
CD99	4	0	18.469	19.4195	18.9274	19.7061	17.5138	19.167	18.398	19.3336
PRF1	8	0	16.8454	16.5109	15.6723	16.3175	17.0483	17.0142	16.1395	16.8637
PRKCSH	35	0	21.3425	21.4081	21.3323	21.4199	21.347	21.4124	21.4719	21.5382
IRF2	10	0	15.9371	15.6517	15.8542	15.781	16.1105	15.8499	16.2373	16.1653
HCLS1	38	0	21.0286	21.0892	21.0803	21.112	21.1121	21.1067	21.2041	21.3479
FDPS	12	0	21.2176	21.0859	21.1107	21.3345	20.9898	20.8204	20.6058	21.0333
TRIM27	6	0	16.5891	16.4755	16.5079	16.297	16.6593	16.7227	16.4321	16.2419
CPM	9	0	15.9052	14.8314	15.7543	16.0852	14.4653	13.6396	14.0099	14.2121
COX7A2	2	0	19.5232	19.4292	19.2259	19.2004	19.0051	19.1952	18.6036	18.5213
AKR1A1	20	0	20.0221	19.9134	20.0776	20.0572	19.9935	19.9012	19.978	20.0385
PKM	95	0	26.822	26.8963	26.8972	26.724	27.0381	26.9169	26.9074	26.7744
ACYP2	5	0	17.5238	17.4828	17.4313	17.6799	17.5418	17.6837	17.476	17.5469
HSP90B1	87	0	22.7983	23.1665	22.9552	23.0379	22.8004	23.1278	23.0655	23.1894
CCNB1	15	0	18.0373	17.6105	17.6452	17.6527	18.6344	18.4008	18.4134	18.471
MYL6B	15	0	17.6232	17.7863	17.5733	17.3965	17.5473	17.9057	17.3383	17.6655
SLC2A4	1	0	12.5777	12.427	13.0836	12.6589	#VALUE!	9.27858	#VALUE!	#VALUE!
SNRPB	17	0	23.7648	23.9817	23.8149	23.7188	23.8729	23.9354	23.676	23.617
IDE	52	0	19.328	19.3434	19.3087	19.3855	19.1942	19.2593	19.2584	19.3193
IL2RB	12	0	17.0285	17.0803	16.9966	17.108	17.3349	17.139	17.1418	17.3157
COX6B1	6	0	21.2381	21.1082	21.0443	20.9768	20.8217	20.9945	20.8662	21.0069
POU2F1	6	0	17.9058	18.0219	17.9986	17.7748	17.7297	17.899	17.6561	17.8295
HNRNPL	48	0	23.2152	23.3551	23.2831	23.3371	23.1872	23.2539	23.3247	23.2755
DARS1	54	0	22.4886	22.5345	22.5684	22.5239	22.5333	22.5006	22.4677	22.5136
ETS1	15	0	18.8798	18.6956	18.6415	18.673	18.9732	18.7374	18.5615	18.5221
JUP	11	0	14.779	15.0565	14.5673	14.4889	14.5636	15.5279	14.6406	14.5695
UQCRB	11	0	19.8536	19.9278	19.6486	19.8745	19.7326	19.7615	19.7237	19.903
BRAF	11	0	17.3085	17.2527	17.2652	17.3636	17.3283	17.4244	17.209	17.2786
GLUL	4	0	15.7992	15.596	15.5123	15.6612	15.3931	15.3544	15.016	15.0089
AKR1B1	21	0	22.3903	22.3825	22.3239	22.2214	22.3864	22.348	22.3363	22.0869
PVR	6	0	16.0291	16.264	15.8044	16.1833	16.0219	16.5266	16.0645	16.2792
RAC2	5	0	19.5055	19.5715	19.5545	19.213	19.3733	19.5465	19.6911	19.4959
GSPT1	46	0	21.0526	21.2051	21.2404	21.1315	21.1314	21.1632	21.4008	21.2538
IFNGR1	5	0	15.4907	15.4708	15.4116	15.4107	15.1254	14.9716	14.834	15.0344
ARSA	4	0	14.6959	14.4511	14.6261	14.2322	14.6703	14.1	15.1104	13.8947
B4GALT1	6	0	17.2219	17.3729	17.2075	17.2473	17.0204	17.0918	16.7967	17.1419
EZR	53	0	23.1828	23.152	23.2732	23.2832	23.2934	23.2303	23.4084	23.4588
ATF2	10	0	15.9685	15.8663	16.0249	15.9852	16.0074	16.0067	16.0335	16.1531
UCHL3	20	0	17.9575	17.9507	17.8553	18.095	17.8393	17.7075	17.949	18.1432
FOSL1	3	0	15.2119	15.23	14.9664	14.8802	15.0574	15.0267	15.1512	15.0627
FOSL2	9	0	16.8784	16.9848	16.9426	16.5462	16.8424	17.0714	17.1872	17.1347
HPGD	5	0	15.2661	13.886	15.1011	14.3582	15.5941	14.113	15.3941	15.2134
VAV1	44	0	19.5579	19.6237	19.6525	19.8114	19.5188	19.4809	19.5166	19.6595
CD46	7	0	18.0638	17.9688	18.0684	18.1318	17.7896	17.5405	17.4935	17.536
NME1	15	0	23.2607	23.3916	23.3035	23.2942	23.2796	23.3009	23.3234	23.2031
NQO1	4	0	18.4407	17.0246	16.6588	17.7845	18.43	17.0603	15.7881	17.8334
GNS	9	0	17.9547	18.1403	18.1267	18.1642	17.9574	18.2729	18.2662	18.2486
ZNF44	1	0	15.8356	16.0179	16.0225	15.9783	15.7288	15.848	16.0566	16.1373
PHKG2	9	0	16.9213	17.0117	17.1552	16.9823	16.9435	17.1046	17.1102	16.9595
HIVEP1	6	0.000243754	15.6312	11.131	10.9583	12.8384	12.9775	13.1374	12.962	12.9735
ARSB	9	0	14.4636	14.7654	14.9418	14.7184	14.6486	15.0044	15.4784	15.0363
RPS2	29	0	23.7484	24.0029	23.8701	23.7219	23.7737	23.8193	23.7738	23.8111
CHN1	5	0	13.6086	14.0015	14.1296	15.3202	13.6366	13.7397	14.0849	15.4653
ST6GAL1	9	0	16.6726	16.5583	16.5988	16.5896	16.3057	16.1992	16.4065	16.3674
TCF3	8	0	15.1355	14.9208	14.9296	14.9821	15.1301	14.9671	15.1951	15.2224
RPA2	15	0	19.3971	19.2495	19.3602	19.4644	19.3102	19.16	19.2914	19.3282
COX7C	2	0	19.1635	19.4796	18.7696	19.7736	18.8387	18.8076	18.2993	18.47
CD44	16	0	21.8437	21.6803	21.7562	21.6947	21.6802	21.7128	21.8262	21.626
NQO2	9	0	16.7628	16.8043	17.1652	15.5661	16.5173	16.7523	17.2436	15.2326
H2AX	7	0	15.1453	15.2093	14.8426	15.4681	14.6884	14.8119	14.6088	14.7059
SPN	6	0	20.1297	20.0995	20.0353	20.0409	19.808	20.1417	20.155	20.0887
CBR1	20	0	21.5184	21.4508	21.3482	21.3894	21.5445	21.3426	21.2228	21.1931
ANK1	30	0	15.5122	15.2135	14.9283	14.8646	16.4788	16.3002	16.1815	15.8259
ACADS	10	0	16.7338	17.0222	17.1913	16.9248	16.7343	16.9198	17.2014	16.7348
CREB1	4	0	17.5667	17.709	17.7873	17.8375	17.096	17.112	17.1909	17.5425
SLC25A16	5	0.000243754	16.124	15.6754	16.2242	15.6496	16.1744	15.5628	16.1193	15.4777
GLB1	15	0	17.7181	17.9691	17.781	17.8059	17.9198	18.1997	18.0716	17.9671
PECAM1	1	0.00320703	17.2344	#VALUE!	#VALUE!	#VALUE!	13.9711	14.1014	13.5552	15.0967
PPP3CB	12	0	19.5532	19.5466	19.6867	19.6328	19.5261	19.5254	19.6446	19.5496
NCK1	21	0	18.4121	18.1542	18.3622	18.3493	18.3228	18.2136	18.3663	18.3577
GCFC2	18	0	16.7191	17.4059	17.2725	17.5562	16.3828	17.1933	16.813	17.5123
H1-5	15	0	25.1187	25.3873	25.4173	25.2914	25.7082	25.3388	26.1403	25.8152
H1-3	5	0	14.887	15.2531	16.4311	15.537	15.4828	13.0663	16.2928	15.3519
H1-2	3	0	12.8091	14.5368	16.4535	14.5803	16.6525	13.8797	16.6012	14.4893
CTLA4	3	0	16.5935	16.5944	16.7928	16.9938	16.7605	16.6495	16.7895	17.3162
POR	31	0	20.0054	19.813	19.803	20.1665	19.9823	19.7911	19.8398	20.0854
MGMT	11	0	18.95	19.3897	19.3587	19.4056	18.8303	19.3627	19.4794	19.3237
GNB3	1	0.00622139	20.5363	20.4045	20.3509	20.4178	20.3906	20.3658	20.4966	20.3176
FER	5	0	14.205	14.0674	14.1706	13.9768	14.5858	14.4882	14.3034	13.9667
ATP2A2	60	0	21.45	21.5591	21.4325	21.5716	21.4638	21.4032	21.4673	21.4881
PLCG2	7	0	14.3404	14.4778	14.7525	14.52	14.583	14.944	14.9955	14.8164
FAH	23	0	20.4508	20.2135	20.4201	20.0876	20.721	20.355	20.8059	20.3781
STMN1	30	0	24.2605	24.2804	24.5157	24.3435	24.3802	24.3965	24.5846	24.8294
YBX3	17	0	19.0416	19.176	19.1376	19.1519	19.1382	19.1028	19.1486	19.2983
ZFX	4	0	14.2861	12.8629	14.1987	13.4426	14.3738	13.7605	14.3708	12.3817
ZNF12	1	0.00725231	12.4392	12.3314	13.3126	12.6123	#VALUE!	12.6096	12.9644	12.8252
ZNF14	1	0.00448801	13.7908	14.1541	14.2037	14.0376	13.9011	13.9818	14.5054	14.6098
ZNF16	4	0	13.5494	13.6441	13.4331	13.2772	13.2052	13.6665	13.5259	13.5631
ZNF22	7	0	17.7601	17.5497	17.4833	17.2796	17.7412	17.6497	17.6152	17.4356
ZNF24	11	0	17.7729	17.6496	17.6156	17.6693	17.7005	17.6254	17.702	17.8084
ZKSCAN1	8	0	15.3058	15.3779	15.4749	15.0348	15.4323	15.3303	15.516	15.2499
ZNF3	1	0.000842156	#VALUE!	12.5067	12.7089	#VALUE!	#VALUE!	12.9254	13.878	13.8339
NAGA	6	0	16.7259	16.9916	17.227	16.7992	16.7696	16.8991	16.9846	16.7933
RHOQ	1	0.000243754	21.5078	21.3778	#VALUE!	20.7917	21.622	21.5298	21.6828	21.3443
HMGA1	10	0	18.4952	18.5216	18.8035	18.517	18.7959	18.6164	18.7571	18.9769
ZNF8	7	0	14.5537	14.5308	14.444	14.3008	14.3229	14.4152	14.3636	14.4938
TMEM11	5	0	18.6333	18.6639	18.7751	18.8161	18.7769	18.7834	18.897	18.7982
GOT1	25	0	20.8534	20.7444	20.8814	20.8869	20.742	20.7463	20.9914	20.8977
PRKCA	32	0	19.6258	19.8292	19.8091	19.7752	19.5717	19.6677	19.7633	19.6829
JUNB	14	0	19.3844	19.4164	19.3867	19.2788	19.3115	19.4123	19.4096	19.3535
ITGA2	13	0	14.9353	15.3209	14.9327	15.8014	15.3714	15.405	15.0708	16.19
SMPD1	3	0	14.4651	14.1123	14.4725	14.4874	14.4787	14.5049	14.8609	14.3416
UBTF	45	0	20.9089	20.8727	20.7287	20.8214	20.9319	20.8311	20.7779	20.8591
HOXB4	1	0	15.4978	15.4544	15.1423	15.4058	15.9909	15.4255	15.611	15.738
JUND	7	0	17.9248	17.6217	17.8266	17.7873	17.8446	17.61	17.7449	18.0741
ATF7	10	0	16.1869	16.0969	16.0684	16.0197	16.23	16.3015	16.3165	16.2343
NDUFB7	6	0	19.5603	19.6284	19.3135	19.3201	19.7244	19.7131	19.2427	19.3252
PRKACA	16	0	18.6894	18.7349	18.7757	18.7844	18.576	18.702	18.76	18.7129
CAPN2	25	0	18.2906	18.5139	18.4207	18.0675	19.1827	19.4158	19.1701	18.8345
DES	2	0	17.0742	16.9038	17.3024	16.5354	16.023	15.752	16.2863	16.1383
CEBPB	4	0	16.1948	16.2926	15.9954	16.1102	15.8765	15.8877	16.0324	16.1402
PTPN2	26	0	18.5766	18.7973	18.6058	18.7383	18.4652	18.5996	18.5355	18.6346
CTPS1	34	0	22.286	22.3895	22.3543	22.3813	22.295	22.344	22.2155	22.2418
ENG	7	0	15.5516	15.4821	15.2778	15.4872	15.6504	15.041	15.5827	15.6069
DDX5	63	0	23.7313	23.7212	23.6962	23.7443	23.7495	23.5891	23.6978	23.799
PFKL	37	0	20.4127	20.6279	20.5698	20.475	20.371	20.5691	20.3912	20.3907
GM2A	4	0	17.3533	17.8304	17.6933	17.7041	17.5619	18.0577	17.9273	17.9545
LGALS3	9	0	17.3161	18.02	17.0368	17.7718	18.0066	18.7087	17.9552	18.512
PSMC3	43	0	21.5259	21.7003	21.5751	21.4698	21.4968	21.502	21.6204	21.5759
TCP1	52	0	23.3956	23.3549	23.3508	23.3658	23.439	23.3632	23.4326	23.3308
PTPN1	34	0	20.3747	20.542	20.3337	20.4817	20.4188	20.5422	20.3719	20.3788
IGFBP2	15	0	19.0428	19.3909	19.3174	19.4756	19.3883	19.7997	19.7651	19.9228
ERCC2	21	0	17.0241	17.221	17.1591	16.9078	17.1735	17.4244	17.2771	16.9171
RPL35A	17	0	23.116	23.4019	23.3563	23.4473	23.2751	23.1518	23.1952	23.487
ARF4	5	0	21.5916	21.6068	21.6055	21.5482	21.4999	21.54	21.2851	21.142
RPL7	34	0	24.5923	24.6544	24.6256	24.7183	24.6801	24.669	24.8064	24.829
EGR1	2	0	16.4597	16.3729	16.315	16.7216	15.9754	16.2323	16.8285	16.4283
VCL	62	0	19.5886	19.5629	19.581	19.5019	19.6458	19.5987	19.6483	19.5132
PTPRA	10	0	15.1318	15.1659	14.991	14.9385	15.2537	15.0675	15.1445	14.9881
NAT1	11	0	17.0931	16.9532	16.8757	17.005	17.1236	16.8972	16.9103	16.8013
IL1RN	6	0	16.4329	17.6971	17.4497	17.6555	17.8166	18.6025	18.5194	18.6961
SON	82	0	21.1956	21.2027	21.1825	21.237	21.1909	21.0839	21.2573	21.3177
NELFE	16	0	17.0028	17.1331	17.0553	16.8835	16.8612	17.0003	17.0506	16.8381
RPL17	22	0	24.4188	24.465	24.4461	24.4129	24.5057	24.4633	24.5063	24.6538
LAG3	7	0	15.6806	16.2134	15.8829	15.8151	16.2674	16.5355	16.2995	16.5009
PGAM1	53	0	23.8372	23.6991	24.081	23.9253	23.9587	23.711	24.2075	23.9764
RCC1	27	0	21.0489	21.1982	21.1248	21.1337	21.2583	21.2456	21.1697	21.2399
ATF1	3	0	21.3557	21.3432	21.4062	21.2484	21.3661	21.4287	21.5765	21.5518
ATF3	1	0	15.8894	15.4526	15.8757	15.7518	15.6645	15.4578	15.3397	15.4278
ATF6	2	0.000243754	16.314	15.6226	15.5864	15.9143	16.3027	14.5395	15.6477	15.7171
LIG1	62	0	20.7849	20.5438	20.7304	20.6962	20.8423	20.6196	20.8759	20.7787
ATP5PF	13	0	18.3968	18.5364	18.2085	18.3124	18.0185	18.2231	18.1085	18.4715
XRCC1	21	0	19.1369	19.1092	19.2393	19.1732	19.1229	19.0956	19.3857	19.2374
PAM	4	0	15.3556	15.3245	14.9275	15.0117	14.8865	15.1729	14.8384	14.8416
PLCG1	64	0	19.6983	19.7725	19.7903	19.9058	19.5121	19.5877	19.5726	19.6796
CD58	6	0	17.86	18.291	17.8837	17.8438	17.8988	18.2807	17.7191	17.7476
NCL	65	0	25.6403	25.6293	25.658	25.6357	25.66	25.6018	25.6387	25.6466
HK1	58	0	22.6785	22.7368	22.604	22.5644	22.5889	22.6195	22.5791	22.4699
POLR2C	12	0	19.8005	19.5796	19.6986	19.5459	19.624	19.4936	19.7372	19.6741
POLR2E	11	0	19.2443	19.2083	19.3331	19.1699	19.1487	19.1054	19.21	19.155
CD53	1	0	18.087	17.8219	18.2802	17.6921	18.2316	18.0142	17.8457	17.7247
NDUFV2	14	0	19.7171	19.7788	19.6669	19.7837	19.6349	19.5384	19.5654	19.6299
ELK1	7	0	16.7512	16.6565	16.6122	16.6091	16.3973	16.663	16.4066	16.5355
TNFRSF1A	2	0.00725231	14.2572	14.9866	14.8779	14.3519	#VALUE!	14.3893	13.8765	13.642
GGT1	9	0	19.0958	18.1577	18.6712	18.7611	19.2065	18.0794	18.9669	18.8242
ERCC3	28	0	18.1552	18.2158	18.375	18.3213	18.1825	18.1802	18.2244	18.1949
TRIM21	19	0	18.6572	18.5619	18.7323	18.9478	18.7654	18.8019	18.9256	18.8935
TFEB	9	0	17.631	17.5205	17.4635	17.63	17.2997	17.54	17.5661	17.5309
EIF2AK2	18	0	18.6185	18.9091	18.9187	18.676	18.4426	18.8165	18.8847	18.5698
TFE3	3	0	14.157	14.0701	14.3022	14.1699	14.1143	13.9036	14.1664	14.3041
SRM	33	0	22.9045	23.0594	23.0465	22.9394	23.2653	23.154	23.2227	23.0067
SLC9A1	7	0	15.924	15.9178	16.0869	15.95	15.7236	15.7101	15.9781	16.0513
CSNK2A2	33	0	20.0158	20.0989	20.0092	19.9848	20.0004	19.9203	20.0733	19.9859
ITIH2	1	0.00988717	#VALUE!	#VALUE!	#VALUE!	13.589	13.9358	11.024	#VALUE!	13.8398
NFKB1	59	0	20.458	20.6607	20.5917	20.6903	20.2188	20.3534	20.3032	20.3273
NCF2	3	0.00048391	14.3948	14.2185	13.8226	13.373	13.2719	13.5556	#VALUE!	12.893
TYMP	21	0	20.3828	19.6698	20.376	20.1358	19.8893	19.405	19.9665	19.7793
ATP2B1	27	0	17.631	17.7617	17.6926	17.6555	17.8072	17.7369	17.8484	17.8639
EIF2S2	49	0	22.5001	22.4483	22.5501	22.5222	22.4629	22.4685	22.5523	22.5273
ANXA7	38	0	21.5094	21.5713	21.6162	21.565	21.4567	21.4194	21.4242	21.4359
TBP	7	0	16.3694	16.7835	16.6984	16.7421	16.5264	16.355	16.6342	16.6013
CCNA2	8	0	17.9728	17.5931	17.5376	17.5976	18.2848	18.0395	18.1776	17.9231
BTF3	21	0	21.2958	20.8493	21.0025	20.8008	20.9772	21.2249	21.3407	21.0346
ALOX5AP	4	0	19.1578	19.9668	19.0393	19.3637	19.242	20.0793	18.9678	19.2509
TNFRSF1B	5	0	16.2134	16.2886	16.2741	16.1921	16.3534	16.3424	16.5308	16.5108
RAB3A	3	0	15.7108	15.5433	15.6389	15.5052	15.3512	15.2644	15.1337	15.2292
RAB4A	7	0	16.9312	17.1657	16.9365	16.8595	16.9169	17.049	16.9849	17.0304
RAB5A	15	0	21.1366	21.4137	21.2681	21.2299	21.0871	21.257	21.0868	20.9185
RAB6A	17	0	20.0467	20.2506	20.0442	20.035	19.8367	19.9994	19.7855	19.9158
MSH3	39	0	18.5112	18.3395	18.508	18.2484	18.5927	18.3448	18.537	18.2801
MX1	28	0	19.0399	18.9701	19.5167	19.1874	18.5661	18.5583	18.9918	18.6912
MX2	5	0.000243754	15.3708	14.7629	15.2899	15.4879	14.8232	14.0111	14.3763	14.9593
PSMB1	18	0	21.013	21.0191	20.9789	21.0443	21.0105	20.9382	21.1042	20.8568
M6PR	15	0	20.3231	20.063	20.3426	20.1952	20.0358	19.7531	20.0869	20.1267
COX5A	8	0	21.6389	21.765	21.3899	21.7547	21.2685	21.5624	21.5755	21.9808
LMNB1	75	0	23.1789	23.2925	23.0783	23.2272	23.2938	23.2268	23.2099	23.3542
ITGAL	33	0	19.6707	19.6254	19.5997	19.7664	19.9752	19.879	19.8384	19.9433
BCL3	5	0	15.8666	15.9725	15.8901	15.986	16.3942	16.3379	16.5287	16.3931
CAST	40	0	18.9326	18.8652	18.9372	18.8016	18.8336	18.9031	18.9945	18.9919
IMPDH1	27	0	18.2395	18.1435	18.0967	18.2333	18.2842	18.2205	18.0469	18.0887
FLG	2	0	14.3586	#VALUE!	17.76	#VALUE!	14.1461	#VALUE!	#VALUE!	14.4893
AGA	6	0	16.8	16.6598	16.87	16.6132	17.1995	17.3534	17.6306	17.2075
RASA1	16	0	16.7859	16.7975	16.6824	16.8334	16.8873	17.0054	16.7226	16.6468
PTMS	6	0	19.0809	19.1674	19.4045	19.361	19.4558	19.6519	19.967	19.7628
CD247	17	0	18.1115	18.0052	17.8466	17.7903	18.1706	18.0614	17.9524	18.1054
CDK11B	50	0	20.5353	20.5672	20.6845	20.7434	20.4759	20.5095	20.6026	20.7741
GSTM3	19	0	18.8514	18.5124	18.3073	18.6307	18.376	18.3047	16.9519	18.1255
ATP6V1B2	21	0	19.5302	19.5291	19.5813	19.5122	19.6077	19.6146	19.6628	19.6594
ATP6V1C1	27	0	19.0547	18.9135	19.1222	19.0528	19.0967	18.9962	19.1766	19.0743
CSRP1	11	0	19.7914	19.6157	19.6917	19.6721	19.8905	19.9103	19.87	19.8908
FLNA	152	0	21.1771	21.2999	21.3092	21.3923	21.2675	21.3202	21.5123	21.4107
NF1	28	0	16.7654	16.6959	16.8492	16.733	16.6786	16.6119	16.6167	16.5641
ACO1	33	0	18.9095	18.8542	18.9533	18.9851	18.8129	18.7293	18.7928	18.742
TNFAIP3	42	0	17.3505	17.7915	17.6033	17.5369	17.3456	17.7647	17.4882	17.5982
NT5E	3	0	14.5278	13.6414	13.4986	13.8462	14.9309	14.0531	14.4768	14.9594
TAF1	27	0	17.4203	17.2669	17.3131	17.3373	17.3065	17.323	17.2745	17.3209
VDAC1	27	0	24.1675	24.3004	23.9868	23.9134	24.0135	24.0126	23.8535	23.6879
SDHB	24	0	20.5096	20.55	20.3423	20.2634	20.6909	20.7267	20.5377	20.4491
CD9	4	0	14.4015	13.7488	14.0887	13.3431	14.7872	14.1203	14.1164	14.137
BCKDHB	9	0	16.529	16.6322	16.5517	16.2023	16.6331	16.3592	16.2025	16.194
COMT	16	0	17.7514	17.9072	17.4641	17.5035	17.7494	17.8781	17.5011	17.5468
MMUT	18	0	18.3918	18.6097	18.5318	18.6623	18.2624	18.5051	18.5544	18.3935
OSBP	41	0	19.5857	19.6704	19.6338	19.6408	19.5357	19.5272	19.5198	19.5571
PCMT1	20	0	19.1833	19.2783	19.3203	19.2937	19.2421	19.2969	19.5444	19.4611
FBL	36	0	22.0713	22.3021	22.1645	22.1073	22.1027	22.1097	22.2447	22.2612
RPS4Y1	25	0	22.4932	22.4939	22.2569	22.4213	22.5662	22.4513	22.7634	22.6327
GART	66	0	22.5287	22.5485	22.5834	22.5174	22.6459	22.5915	22.6915	22.551
PAICS	36	0	23.3062	23.4388	23.4069	23.3138	23.3658	23.3946	23.4635	23.2617
SCP2	30	0	21.4882	21.4959	21.4626	21.4142	21.4309	21.4344	21.6093	21.6608
UBA1	75	0	21.8327	21.7819	21.9155	21.7359	21.7997	21.6981	21.7659	21.7034
NME2	21	0	23.9589	24.0649	24.1263	24.3174	24.1914	24.0347	24.3632	24.1927
ENPP1	2	0.00518135	#VALUE!	#VALUE!	15.0107	#VALUE!	15.165	#VALUE!	15.9997	15.0929
USF1	3	0	16.56	16.3942	16.336	16.4789	16.7085	16.7492	16.8912	16.715
FDXR	27	0	18.4979	18.5274	18.7016	18.6228	18.6015	18.5225	18.8114	18.7684
HNRNPA2B1	44	0	24.3931	24.4881	24.3864	24.3539	24.4206	24.4247	24.4101	24.4544
RFX1	16	0	17.6742	17.5888	17.689	17.5923	17.4471	17.6243	17.4155	17.4442
CYP7A1	1	0.00179169	13.4037	12.5294	14.4057	13.1106	#VALUE!	11.2375	12.3334	12.6088
CBL	31	0	18.5343	18.5442	18.5409	18.6742	18.6168	18.663	18.6281	18.655
IGFBP4	4	0	15.5098	15.8815	15.7308	15.6557	14.7575	14.7478	14.1217	15.3488
PRKACB	7	0	16.9958	16.8619	16.9456	16.9168	16.9711	16.8533	16.9359	16.7407
UQCRC2	27	0	20.4963	20.5062	20.3829	20.5283	20.5449	20.4335	20.4344	20.5116
NR4A1	8	0	16.6705	16.2856	16.8807	17.0107	16.7478	16.5302	16.5913	16.787
EVI2A	1	0.000842156	14.1794	13.8569	13.8559	#VALUE!	13.7313	13.7113	13.8191	13.6888
FECH	14	0	18.0053	18.0656	18.0149	17.9885	18.051	18.1405	18.0474	18.0151
MRC1	4	0.00413956	14.3673	#VALUE!	13.5399	12.6531	13.721	#VALUE!	14.6173	12.6641
XPA	3	0	14.7918	14.5566	14.7554	14.3746	14.531	14.4957	14.3345	13.7942
TCEA1	29	0	22.0756	22.0925	21.9793	21.9726	22.0261	22.0053	21.9536	22.0406
ITGA6	5	0	14.9605	14.91	15.0815	15.4086	14.4356	14.5796	14.7161	15.0169
SFPQ	92	0	22.7114	22.7913	22.7302	22.7078	22.61	22.6314	22.7764	22.7522
TUBG1	33	0	20.4646	20.4807	20.4702	20.539	20.4985	20.4373	20.5102	20.4877
PPIB	23	0	22.889	23.0974	22.8769	22.7628	22.9153	22.853	22.806	22.8081
ME2	39	0	21.5053	21.6993	21.523	21.6389	21.4387	21.5584	21.3425	21.4516
GLDC	1	0.000243754	#VALUE!	#VALUE!	11.7835	11.7424	#VALUE!	#VALUE!	12.4661	#VALUE!
WARS1	77	0	20.1308	20.277	20.3809	20.3647	20.2397	20.14	20.4507	20.3942
RPS3	37	0	24.0527	24.0752	24.0159	23.9929	24.1031	23.9405	23.986	23.9691
GCSH	3	0	17.4664	17.6151	18.0725	17.9912	17.6313	17.7307	18.1444	18.5808
RPS6KB1	9	0	17.4175	17.3554	17.4758	17.6155	17.4869	17.3937	17.5318	17.5217
JAK1	35	0	17.7094	17.5474	17.729	17.798	17.4775	17.3588	17.3103	17.5268
PTPRB	2	0.0079328	15.6143	15.8597	13.5045	5.53043	#VALUE!	16.3335	13.2298	15.2457
PTPRE	14	0	16.282	16.0795	16.3747	16.2477	16.6296	16.3791	16.4275	16.3081
SP100	31	0	18.8936	19.0992	18.8601	19.0388	18.7158	19.0645	18.8681	18.8779
NFYA	8	0	15.5202	15.7163	15.4671	15.3986	15.3368	15.2878	15.3587	15.6392
AHCY	42	0	23.2214	23.2036	23.3022	23.3685	23.267	23.2581	23.3364	23.4157
CFL1	39	0	21.9967	22.0284	22.0148	21.8943	22.2025	22.1128	22.2782	22.1264
EIF4B	64	0	21.5533	21.6566	21.721	21.5708	21.6671	21.6321	21.876	21.8435
F8A1	5	0	17.7383	17.7615	17.7497	17.6779	17.6761	17.8549	17.6324	17.6309
ATP2B4	17	0	15.6637	15.8471	15.7732	15.7815	15.9358	15.9091	15.8133	15.8245
ITPKA	1	0	15.1893	#VALUE!	15.0357	15.253	15.8089	15.7331	15.9246	15.8103
DGKA	39	0	20.7306	20.7806	20.728	20.5314	20.5361	20.6141	20.515	20.3778
CPT2	37	0	19.305	19.5304	19.4156	19.424	19.2951	19.4216	19.4514	19.3609
DTYMK	15	0	20.9329	21.0041	20.9737	20.6249	20.8785	20.8652	20.9479	20.7528
RRM1	60	0	21.3164	21.2965	21.2878	21.3455	21.4814	21.2932	21.3533	21.3327
IL32	4	0	17.9005	17.3058	17.1683	16.9768	17.5623	17.6352	16.7782	17.0292
COX7B	1	0.00402891	19.9539	19.9725	19.8039	19.9587	19.3623	19.6104	18.33	20.0505
CHM	4	0	15.3061	14.9191	14.9572	15.1688	14.922	14.7858	15.0955	14.7442
KDELR1	2	0	16.1822	15.6452	10.6251	14.1912	13.9618	13.6079	11.4003	12.8825
IL4R	5	0	15.9404	16.1551	15.9315	16.2317	15.7573	15.9217	15.7249	16.077
EEF1B2	17	0	23.2165	23.3022	23.3552	23.4257	23.3633	23.2961	23.5977	23.4859
ATP5PB	29	0	21.4959	21.6446	21.5185	21.5314	21.405	21.3876	21.4212	21.5201
TBXAS1	3	0	14.7176	14.3004	14.293	13.9986	14.753	13.7009	14.6129	14.6525
ACP1	11	0	19.3781	19.3222	19.5333	19.2311	18.6999	19.105	19.184	18.9771
PRKCH	19	0	18.5002	18.4175	18.412	18.3057	18.6079	18.299	18.2241	18.2794
ACAT1	31	0	21.1514	21.3106	21.1412	21.1408	21.1081	21.2982	21.2925	21.1951
CCNC	4	0	17.2616	16.9432	16.9721	16.9138	17.1087	17.0702	16.728	16.6658
CCNE1	1	0.000243754	14.5616	14.2504	14.4283	14.1894	14.356	14.5069	14.337	14.3273
POLR2A	105	0	20.0988	20.0913	20.0642	20.0922	20.0577	20.02	20.0612	20.0792
CDK2	19	0	18.6147	18.633	18.6268	18.5002	18.6139	18.6422	18.6204	18.4272
APC	13	0	15.5208	15.3851	15.5174	15.4678	15.493	15.585	15.6855	15.7602
GRK2	50	0	20.4011	20.3445	20.3843	20.262	20.2896	20.3608	20.3046	20.1358
MCM3	73	0	22.7379	22.7953	22.9444	22.8199	22.9105	22.8566	23.1291	22.9241
NFYB	2	0	17.6019	17.6314	17.6404	17.632	17.3761	17.3315	17.2751	17.5802
MPST	17	0	18.6358	18.84	18.782	18.7845	19.2671	19.2241	19.3804	19.3942
RPS12	16	0	22.5215	22.6823	22.6974	22.3914	22.8653	22.8146	22.6553	22.5927
BRD2	25	0	18.3803	18.1965	18.2342	18.2933	18.2899	18.2546	18.3082	18.3078
FAS	5	0	16.9167	16.8317	16.9869	16.57	17.097	17.1814	17.2217	16.8968
YY1	15	0	19.8786	19.8682	20.0536	19.8715	19.9251	19.9171	19.8081	19.7175
DNAJB1	21	0	20.7526	20.6113	20.7458	20.7084	20.6154	20.5514	20.6196	20.7395
DNAJB2	9	0	18.4828	18.2356	18.3382	18.2927	18.1757	18.1378	18.1278	18.1062
ATP5F1A	45	0	24.4259	24.5462	24.4572	24.4798	24.4452	24.4201	24.5414	24.4959
MT3	2	0	15.6553	15.6404	15.5024	15.2634	15.0603	14.9539	14.8111	15.1798
CTSS	8	0	17.2601	17.0498	16.9761	17.2944	17.2514	17.3224	17.2345	17.4513
PSMA1	40	0	22.5227	22.7196	22.5809	22.495	22.5957	22.4504	22.5306	22.4127
PSMA2	15	0	22.7364	22.7232	22.7665	22.6588	22.7406	22.6204	22.6704	22.669
PSMA3	22	0	22.732	22.8606	22.7516	22.6363	22.6439	22.4426	22.6543	22.5212
PSMA4	23	0	23.3351	23.2612	23.4618	23.4444	23.3765	23.2083	23.3535	23.294
S100P	1	0	14.2286	15.9543	14.1843	16.4672	12.578	14.9456	12.3482	15.2876
UCP1	1	0.000842156	13.8779	12.1563	12.3865	13.6721	11.4976	11.4084	11.9018	13.5034
NFKBIA	5	0	16.6345	17.0488	16.7919	16.4108	16.3976	16.0099	16.1179	15.9923
ITGB7	27	0	18.1954	17.7542	17.7751	18.1663	19.6549	19.5892	19.6177	19.7349
MSN	77	0	24.0412	24.195	24.145	24.1414	23.9077	23.9182	23.9814	24.0864
PTPN3	1	0	13.774	13.9444	14.0424	#VALUE!	14.2606	14.2085	14.1465	14.2115
DDX6	44	0	22.1627	22.2227	22.187	22.2023	22.2238	22.1459	22.1201	22.1557
CTNNA2	2	0.00437146	13.5169	13.9046	14.1408	14.0236	13.8454	12.5987	13.4877	14.3294
DNMT1	93	0	19.8898	19.8729	19.8341	19.8565	19.9693	19.9089	19.949	19.96
U2AF2	22	0	21.919	22.1202	22.1122	22.0767	22.0356	21.9473	22.0948	22.1096
RPL13	31	0	24.5256	24.724	24.7919	24.4605	24.7475	24.3999	24.6339	24.7313
CHML	13	0	16.769	16.7033	16.9336	16.6131	16.9555	16.7381	16.8528	16.897
IVD	16	0	17.919	18.0731	17.9657	18.2223	17.9342	18.0054	18.1926	18.1653
S100A4	5	0	19.5053	20.0321	19.4617	19.7667	19.9756	20.1735	19.5123	19.9802
MGAT1	12	0	19.0705	18.8094	18.9496	19.0533	18.9884	18.9376	18.8619	19.1405
HMGB2	29	0	22.0065	22.1586	22.0005	21.9628	22.185	22.2425	22.3633	22.1124
PTBP1	45	0	23.2902	23.2336	23.1431	23.213	23.1991	23.1189	23.1328	23.0537
TARS1	69	0	21.5898	21.6239	21.7038	21.5632	21.6533	21.5343	21.6245	21.5754
VARS1	80	0	21.6298	21.661	21.7256	21.6822	21.6282	21.5334	21.6288	21.7041
EEF1G	40	0	23.4379	23.4772	23.5125	23.5171	23.4451	23.4586	23.525	23.4555
ZFP36	2	0	14.5393	14.6613	15.0295	14.6565	14.9142	14.9911	14.5012	15.0067
CD27	7	0	17.737	17.7252	17.8007	17.7442	17.305	17.5071	17.0863	17.5253
FKBP2	13	0	17.1443	17.238	17.2306	17.2314	17.185	17.1906	17.2256	17.2079
STOM	8	0	17.219	17.4383	17.2422	17.1467	16.6689	16.8572	16.8849	16.857
AK4	20	0	19.2871	19.41	19.1451	19.1854	18.9753	19.1024	18.9605	19.1267
YWHAQ	23	0	21.7322	21.6802	21.8553	21.705	21.792	21.7475	21.6922	21.6931
MAPK3	22	0	18.8053	19.0353	18.9416	18.9308	18.8294	18.9882	18.9131	19.0688
MARK3	20	0	17.3169	17.5435	17.5373	17.5562	17.3958	17.5082	17.5994	17.5461
ATP6V0C	5	0	17.7475	17.6548	17.8461	17.712	17.6942	17.6429	17.1262	17.6536
DPP4	15	0	16.8132	16.1288	16.3684	16.3073	17.0431	16.5282	16.5441	16.5206
ARNT	13	0	17.3153	17.3312	17.3249	17.1346	17.2287	17.2959	17.1441	17.2122
RPL10	22	0	23.4915	23.5646	23.5162	23.4521	23.664	23.5498	23.6277	23.606
RPA1	50	0	21.5878	21.5433	21.5535	21.5664	21.5199	21.4549	21.336	21.4451
APEX1	30	0	21.9051	21.9978	22.0695	21.9321	22.0174	21.9497	22.2231	22.0103
CD82	9	0	19.6345	19.5885	19.6562	19.4861	19.5405	19.3885	19.3165	19.3602
DCK	16	0	19.863	19.9183	19.8704	19.828	20.053	19.9885	20.0833	19.8952
CAD	115	0	21.9246	21.8379	21.9702	21.8939	21.9316	21.8129	21.915	21.9058
CALR	51	0	22.1827	22.248	22.2342	22.2446	22.0881	22.0898	22.1017	22.1381
MAP4	76	0	21.2171	21.172	21.398	21.3385	21.2035	21.2273	21.5236	21.5091
CANX	71	0	22.2706	22.3975	22.3976	22.5176	22.3072	22.301	22.2511	22.3692
PIK3R1	25	0	17.817	17.7574	17.7679	17.6489	17.6409	17.6799	17.7622	17.6024
ITPKB	11	0	15.9594	15.9631	15.9746	15.9321	15.5225	15.6731	15.7481	15.734
AOAH	2	0	13.7716	13.8544	13.8597	13.3016	13.0642	13.3913	13.5068	13.5147
PSMB8	20	0	20.5584	20.8135	20.6585	20.6101	20.4737	20.4488	20.4178	20.4075
PSMB9	10	0	20.0163	19.9915	19.637	19.4955	19.7323	19.7888	19.4741	18.9869
PSMA5	18	0	22.525	22.5831	22.445	22.3466	22.3453	22.3597	22.2347	22.2079
PSMB4	12	0	22.6124	22.6502	22.5212	22.2989	22.5259	22.4648	22.4226	22.2226
PSMB6	7	0	21.8873	21.8186	21.8695	21.8601	21.7547	21.6017	21.9189	21.8455
PSMB5	16	0	20.7815	20.6407	20.6114	20.4418	20.6159	20.4871	20.4245	20.4123
GSTM2	11	0	19.0871	19.0235	18.8235	19.1748	18.8851	19.0939	18.3286	18.8278
ABCD3	29	0	19.3951	19.4332	19.2009	19.4109	19.3796	19.4761	19.1354	19.4834
ITPRID2	12	0	15.2873	15.4044	15.1925	15.2942	15.4961	15.6729	15.5685	15.4874
NDUFS1	40	0	20.7416	20.8256	20.6584	20.7518	20.7456	20.7822	20.6814	20.8268
POLD1	73	0	20.0571	20.0748	20.2081	20.0777	20.2228	20.2157	20.327	20.2677
MAPK1	13	0	20.027	19.9375	20.0148	19.9524	19.9426	19.9981	19.8311	19.6996
GCA	10	0	19.8878	19.6944	19.9428	20.3447	18.6718	18.5868	18.2463	18.4387
RXRB	17	0	16.5805	16.7659	16.7424	16.7299	16.576	16.6274	16.7835	16.6734
ERCC5	30	0	17.7562	17.6858	17.8228	17.8235	17.6993	17.6567	17.7759	17.8955
RBL1	24	0	17.292	17.058	17.2084	16.9445	17.2655	17.0852	17.0827	17.045
GRN	12	0	16.9271	17.2684	17.2364	17.1717	16.868	17.2211	17.1343	17.0452
LAP3	40	0	21.5847	21.6777	21.6161	21.49	21.4567	21.5386	21.4893	21.342
HSD11B1	2	0	16.8472	16.5494	16.5476	16.921	15.7829	15.4281	15.5481	15.3996
CD38	21	0	19.4348	19.135	19.5364	19.151	19.7505	19.3548	19.5503	19.5573
CD1C	1	0.000842156	15.0285	14.5881	15.3362	15.3248	13.7025	#VALUE!	#VALUE!	#VALUE!
GTF2E1	24	0	17.2873	17.3145	17.2634	17.3211	17.2772	17.3126	17.413	17.3701
GTF2E2	20	0	18.8742	18.8929	19.0941	18.8005	18.8093	18.7503	18.991	18.9748
TPP2	64	0	20.0468	19.9537	20.0013	20.0693	20.0754	19.9566	19.9664	20.0201
IMPA1	15	0	17.937	17.8214	18.0918	17.7077	17.8284	17.6738	17.9628	17.877
PTPN6	41	0	22.3137	22.175	22.2253	22.1259	22.3156	22.1677	22.1673	22.0197
SHC1	7	0	17.1845	17.4169	17.3896	17.5736	16.9489	16.9692	16.7951	17.38
MPG	15	0	18.8049	18.5607	18.6822	18.7687	18.833	18.5711	18.8362	18.8612
ARID4A	24	0	16.7648	16.8217	16.804	16.9311	16.72	16.8454	16.7418	16.8515
KDM5A	22	0	15.077	15.1441	14.9464	15.017	15.1028	15.0913	14.9847	15.0915
TKT	54	0	22.9998	23.0617	23.1923	22.9566	22.9831	22.9025	23.0661	23.0015
CASP1	15	0	16.7047	16.4944	16.6695	16.6816	16.7206	16.5315	16.5478	16.5642
SERPINB3	1	0.000243754	#VALUE!	1.08788	11.3159	1.46823	#VALUE!	#VALUE!	#VALUE!	#VALUE!
LMOD1	1	0.00143592	16.0918	15.0952	15.8972	15.7269	17.0891	15.1603	16.6236	14.8147
RBMS1	6	0	18.3736	18.5134	18.179	18.1207	18.6937	18.7196	18.6959	18.09
PML	45	0	19.7462	19.7835	19.8774	19.687	19.7586	19.8169	19.984	19.8102
TYK2	25	0	16.7436	16.5548	16.7807	16.7817	16.815	16.6769	16.7757	16.72
EEF1D	27	0	23.5403	23.4899	23.5854	23.6088	23.5235	23.4624	23.5865	23.7013
OAS2	30	0	19.5791	19.8346	20.0165	19.9845	19.4967	19.6383	19.55	19.552
CD40LG	10	0	17.3924	17.1624	17.4006	17.4876	16.7835	16.6853	16.7092	17.0572
MARCKS	6	0	17.0146	17.1496	17.106	16.9268	16.5855	17.6062	17.3546	16.9772
GNA11	11	0	17.647	17.5744	17.8636	17.6781	17.3683	17.2636	17.58	17.4629
ALDH4A1	12	0	16.7934	16.7496	16.8216	16.5979	16.5932	16.7495	16.5885	16.6103
ERP29	15	0	21.5584	21.7283	21.65	21.7796	21.5248	21.5796	21.7714	21.9477
PRDX6	25	0	23.0045	23.1285	22.9723	23.0712	23.1153	22.9424	23.063	22.905
BLVRB	11	0	18.9299	18.6158	18.9857	18.9256	18.9722	18.5565	18.9426	18.7714
PRDX5	14	0	21.1262	21.0046	20.8835	21.1477	20.9869	20.9775	20.973	21.0502
DDT	10	0	21.4268	21.6167	21.3798	21.6878	21.5936	21.5233	21.4123	21.7136
GCHFR	10	0	17.4081	18.0959	17.763	17.7081	17.7797	17.9605	17.9033	17.871
PRDX3	17	0	22.5009	22.7923	22.5592	22.5473	22.5148	22.5944	22.5322	22.5479
ATP5F1D	4	0	21.1338	21.0147	20.449	20.6688	20.9467	21.0479	20.618	20.7996
RPL12	15	0	23.0485	22.8951	23.078	22.8351	23.0466	22.8379	22.8887	22.8808
ECHS1	16	0	19.7063	19.6562	19.5902	19.688	19.534	19.5431	19.5919	19.5032
CMPK1	21	0	21.5983	21.7109	21.5292	21.672	21.5617	21.6099	21.4982	21.5779
PEBP1	18	0	22.8793	22.9562	22.9778	23.025	23.0133	22.9068	23.0237	23.0748
PDIA3	54	0	23.4175	23.5415	23.4319	23.5202	23.3351	23.4505	23.5696	23.6571
PPP2R1A	41	0	22.7348	22.7733	22.819	22.7949	22.8431	22.7984	22.8868	22.8243
PPP2R1B	22	0	19.4056	19.2433	19.3001	19.3639	19.4767	19.3588	19.4105	19.4408
CD6	18	0	20.0921	20.2836	19.9876	19.7851	20.4124	20.134	19.9182	19.8863
CDC27	15	0	19.1184	18.8577	18.927	18.8711	18.9639	18.9061	18.8387	18.8901
CCND2	1	0.00494933	14.0108	14.6436	14.6322	14.9301	14.5354	14.5429	#VALUE!	15.2838
CCND3	6	0	16.0479	15.6226	15.8281	15.7631	15.4422	15.26	15.5908	15.0947
WEE1	8	0	15.0686	14.9236	15.0916	14.8129	15.1068	15.0549	15.1991	14.8765
CDC25C	7	0	15.7584	15.5411	16.2584	15.8198	15.8906	15.4126	16.305	16.0228
PPIF	12	0	17.8359	17.9162	17.9185	17.9128	17.9159	17.9149	18.1032	18.0498
NKTR	20	0	16.9582	17.0639	17.0399	16.9991	17.0011	17.0464	17.1802	17.0177
NMT1	29	0	20.3556	20.3901	20.3636	20.4085	20.2185	20.2919	20.2683	20.3158
HLA-F	11	0	17.6127	17.689	17.4651	17.9786	17.4792	17.4345	17.4492	17.6875
HMOX2	29	0	20.4245	20.3749	20.3506	20.3875	20.2926	20.3212	20.385	20.4614
ADSS2	25	0	21.3327	21.547	21.5071	21.4241	21.2941	21.4222	21.3464	21.3843
LRPAP1	17	0	17.5391	17.363	17.2567	17.5965	17.5398	17.6422	17.5726	17.854
TSPO	1	0	18.5217	17.6972	18.439	18.8383	18.6342	17.6506	18.1377	18.4789
ADSL	31	0	21.1262	21.1298	21.1764	21.1738	21.0117	20.9915	21.0256	21.0204
PKLR	2	0.000243754	19.6698	19.5615	19.6623	19.5685	19.5497	19.6862	19.3808	19.5308
CLIP1	51	0	17.9935	17.9179	18.0599	17.9921	17.9524	18.0391	18.2055	18.1631
SRI	14	0	21.9968	22.3025	22.1644	22.2905	21.7577	21.8039	21.7471	22.1439
GNA15	8	0	15.4163	15.5228	15.8337	15.7657	15.7391	15.7997	16.1397	16.1798
GSTT1	4	0	13.0559	14.9482	13.0298	14.0082	#VALUE!	14.1945	12.2222	13.2162
SERPINB1	20	0	20.511	20.4915	20.6163	20.7464	20.546	20.4167	20.503	20.7287
GCH1	8	0	16.9956	16.7205	16.9379	16.8816	16.4742	16.5329	16.6939	16.5172
SLC7A1	8	0	18.8011	18.6129	18.8192	18.8166	18.6136	18.543	18.6545	18.4599
ALDH1B1	24	0	18.299	17.5886	18.4909	18.866	18.1382	17.3745	18.3797	18.9264
ALDH3A1	3	0.00391134	12.8278	13.8463	14.3331	12.3166	13.8679	13.8892	#VALUE!	14.9454
SSTR2	2	0.000363725	17.273	16.039	15.7545	16.5716	16.2951	13.0692	15.9127	16.1079
POLR2B	66	0	20.2441	20.2042	20.2298	20.2705	20.2481	20.1719	20.2187	20.1704
SDHA	39	0	20.0825	20.2352	20.0782	19.9825	20.2323	20.2803	20.2436	20.0525
CORO1A	47	0	24.074	24.2096	24.2756	24.1503	24.2474	24.1418	24.1929	24.2066
GDI1	26	0	17.376	17.3086	17.3694	17.327	17.1863	17.2508	17.1502	17.1741
MAT2A	26	0	22.4305	22.3688	22.4178	22.3263	22.3704	22.3779	22.468	22.4079
PRKAR1B	4	0	16.7334	16.6954	16.8605	16.8462	17.1523	16.9967	17.2868	17.1358
CPS1	3	0.00747489	15.8147	16.2844	16.7755	16.1435	16.5498	16.4333	16.6061	15.0612
RRM2	30	0	19.8381	19.5823	19.7411	19.4506	20.1634	20.1702	20.1437	19.9954
SDC4	5	0	14.5874	14.9079	14.8969	15.1172	14.2565	14.8128	14.6089	14.8004
TIA1	17	0	19.9482	19.9153	19.9983	20.0176	19.9784	19.8921	20.0057	20.0458
HIVEP2	8	0.000243754	14.731	14.2915	14.4895	14.506	14.0404	14.102	13.9801	14.0943
SLC6A6	6	0	17.938	18.1304	18.1397	18.2464	17.9933	18.0192	17.9389	18.0806
DNAJA1	37	0	20.8476	20.8913	20.8486	20.897	20.9201	20.7675	21.0314	21.1001
AKT1	17	0	18.1156	18.0896	17.9791	17.9945	18.1285	18.1637	18.1663	17.9842
AKT2	28	0	17.7044	17.8588	17.8689	17.7811	17.7189	17.7979	17.7513	17.7485
IL2RG	4	0	18.3877	17.889	18.1154	17.9096	18.1608	18.0145	17.9895	17.9385
UQCRC1	34	0	22.1161	22.2428	22.1055	22.2442	22.1756	22.1478	22.1764	22.2619
HIBADH	14	0	17.7792	17.7098	17.7589	17.8624	17.7543	17.4407	17.773	17.8244
ATIC	55	0	22.9834	23.1213	23.1468	23.176	23.0276	23.1141	23.1467	23.2433
HNRNPH3	36	0	21.7699	21.7017	21.3866	21.4514	21.621	21.5295	21.5954	21.6557
HNRNPH1	39	0	21.638	21.7079	21.4864	21.6654	21.5298	21.5904	21.5129	21.6134
CASP14	8	0	14.7701	13.1737	16.6175	14.254	#VALUE!	10.9888	#VALUE!	11.4752
YWHAB	35	0	24.874	25.0176	25.0686	24.9834	24.8897	24.8615	24.7979	24.9495
SFN	9	0	14.3041	13.9065	14.7912	13.6356	14.2668	13.7143	14.3592	13.7807
STIP1	108	0	23.4078	23.5309	23.4932	23.3693	23.5541	23.5786	23.7356	23.776
S100A11	9	0	22.6024	22.9368	22.8133	22.9274	22.7081	22.7594	22.525	22.8645
INPP5B	18	0	17.6704	17.3116	17.5967	17.4913	17.6198	17.5316	17.7005	17.4922
PRDX2	18	0	22.918	23.0989	23.1933	23.0975	22.8225	22.7854	23.063	22.9384
ARRB2	22	0	18.9575	18.8524	18.9537	18.8469	18.9755	18.7554	18.8343	18.7534
GK	16	0	18.8072	18.5902	18.5753	18.7252	18.4466	18.3104	18.2756	18.4185
CCR7	3	0	13.1285	13.5002	13.6372	13.8678	13.4733	13.3685	5.58426	10.651
GPR183	1	0	16.3793	16.7304	16.4479	16.161	16.0298	16.0744	16.0545	15.9286
DCTD	17	0	18.8138	19.0366	18.985	18.971	18.8767	19.0709	18.8871	18.8788
PYCR1	21	0	20.3515	20.5492	20.6747	20.643	20.3797	20.4044	20.6081	20.606
GBP1	41	0	19.7986	19.9368	20.1436	19.9944	19.8641	19.8779	19.9604	19.9583
GBP2	40	0	20.2368	20.3087	20.3559	20.4161	20.176	20.2125	20.316	20.3992
ELF1	16	0	18.2372	18.1919	18.1317	18.0408	18.1847	18.0872	18.2236	18.2072
SSTR3	1	0	15.4331	15.6047	15.5372	15.3367	15.6109	15.7444	15.7034	15.7322
GTF2H1	22	0	16.2363	16.0736	16.182	16.0303	16.2702	16.2612	16.1436	16.0967
STX2	2	0	14.9684	14.5906	14.5012	14.1284	14.6931	14.5565	13.7621	13.7444
CTH	10	0	16.8482	14.5574	14.9175	14.432	16.9667	14.0413	14.4668	14.3427
ICAM3	14	0	19.212	19.2634	19.1077	19.0154	19.3038	19.2562	19.3164	19.1992
RPL9	18	0	20.6084	20.7079	20.4699	20.5034	20.6004	20.299	20.321	20.1817
CD70	1	0	13.9692	14.7629	14.0763	#VALUE!	14.6233	15.4293	15.3895	12.5966
ACSL1	37	0	19.3636	19.4981	19.0832	19.4036	19.4204	19.5441	19.2205	19.4397
KIF5B	81	0	20.3257	20.3921	20.2739	20.2391	20.3896	20.3883	20.3193	20.3
CSTF2	25	0	20.5503	20.5224	20.5017	20.3838	20.4505	20.3611	20.4088	20.5325
LSP1	38	0	21.7832	21.4041	21.4449	21.7675	21.8435	21.6986	21.7996	22.0557
DUT	17	0	21.6904	21.8374	21.8433	21.746	21.8284	21.7764	21.921	21.8799
ABCC1	37	0	17.981	18.196	17.9484	18.0554	18.0568	18.2581	18.1119	18.082
CKS2	10	0	17.7533	17.7855	17.567	17.9211	17.7042	17.5157	17.4379	17.6928
H2BC3	1	0.00494933	#VALUE!	11.5926	13.4957	#VALUE!	14.2125	#VALUE!	12.0892	12.5643
ABCD1	6	0	15.4071	15.392	15.4204	15.6137	15.4871	15.3541	15.5835	15.6729
MAN1A1	15	0	18.188	18.1945	18.1075	18.4245	18.0761	17.8945	17.9324	18.2091
TTK	28	0	16.7103	16.4969	16.5224	16.674	16.7725	16.6348	16.6993	16.7367
MCM4	70	0	22.0178	22.0215	22.1771	22.117	22.1582	22.1436	22.4279	22.1518
MCM5	69	0	22.4257	22.4498	22.6277	22.5292	22.542	22.5171	22.7118	22.5827
MCM7	62	0	22.1793	22.1824	22.3561	22.2527	22.2493	22.1602	22.4845	22.2727
GALNS	6	0	14.0417	14.1641	14.2194	14.1351	13.302	14.3046	14.1221	14.1336
CD68	1	0	15.443	14.8505	15.6444	15.2764	15.3194	15.243	#VALUE!	15.3414
SHMT1	28	0	18.8732	19.808	19.0896	18.9539	18.8623	19.8048	19.0001	18.8726
SHMT2	66	0	22.9591	23.1174	23.0267	23.1818	23.0197	22.9644	23.1224	23.1582
EVI2B	1	0.008966	15.8406	15.3265	15.3617	15.6995	15.9397	15.5468	15.7462	15.6548
EPHX2	23	0	17.9427	17.9563	18.066	18.0439	17.7055	17.6914	17.4671	17.8382
HSPA1L	2	0.00770128	17.4847	17.6747	17.8033	#VALUE!	17.5422	#VALUE!	17.3648	17.4512
HSPA4	98	0	22.011	22.1893	22.1966	21.9774	21.9682	22.1066	22.1298	21.9979
GRK5	8	0	16.0449	16.0156	15.5621	15.8435	16.1873	16.2671	15.8335	16.0535
MPI	24	0	19.2195	19.4541	19.2202	19.1409	19.194	19.4435	19.0568	18.9786
GPC1	1	0.000243754	#VALUE!	10.8341	#VALUE!	#VALUE!	12.1326	12.0592	#VALUE!	#VALUE!
PFN2	2	0	15.2608	15.1819	14.3641	14.9313	14.7364	15.3135	14.7655	14.8486
USP6	4	0	15.5785	15.4749	15.8486	15.1683	15.4141	15.5047	15.6163	15.249
CA8	1	0.00747489	12.4406	13.0885	#VALUE!	12.244	13.6336	12.9224	12.6513	13.0749
CTNNA1	42	0	18.6456	18.721	18.6617	18.7426	18.7083	18.6865	18.6706	18.6682
CTNNB1	2	0.000243754	16.1072	16.787	16.3375	16.7013	16.6205	16.0928	13.3163	16.042
BMI1	5	0	15.4779	15.4216	15.4645	15.3364	15.5292	15.4313	15.5647	15.4577
PCGF2	1	0	13.3269	13.0924	13.4129	14.2811	13.6101	13.659	13.877	14.3813
PHB1	28	0	23.4743	23.4444	23.4234	23.3779	23.3848	23.3681	23.3198	23.3397
PTPN7	17	0	20.1966	20.3537	20.6047	20.3965	20.2768	20.2398	20.4793	20.4226
SERPINB6	12	0	17.5876	17.6854	17.3543	17.7625	17.9697	17.9044	17.617	17.4679
NF2	17	0	16.0412	15.9618	15.9122	15.9462	16.0099	15.9201	15.8821	15.7979
RDX	61	0	24.5993	24.7916	24.7005	24.7516	24.7073	24.771	24.7316	24.7616
RPA3	12	0	21.1616	21.1609	21.1879	21.2246	20.9894	20.9323	20.9247	21.1796
RFC4	26	0	21.0881	21.1222	21.1034	21.0811	21.1703	21.1958	21.2754	21.2058
RFC2	22	0	21.2011	21.2455	21.2868	21.2098	21.1515	21.2238	21.3348	21.2594
RFC1	62	0	19.834	19.8704	19.7884	19.8154	19.8217	19.8296	19.864	19.8854
RPL22	10	0	18.898	18.8784	18.9534	18.8177	18.916	18.7148	18.9866	19.0502
GTF2F1	40	0	19.603	19.4405	19.5492	19.4632	19.5096	19.4778	19.665	19.5849
SPR	11	0	17.5657	17.5954	17.701	17.7936	17.3482	17.2963	17.4732	17.6373
CBS	17	0	19.8402	19.9164	19.6357	19.8993	19.7571	19.9296	19.8146	19.637
FBN1	2	0.00850717	23.0332	23.1597	23.458	23.195	22.6146	22.412	22.6256	#VALUE!
IRS1	2	0	13.6214	13.6164	13.2303	13.4522	13.3836	13.5593	13.9047	13.5387
AGL	78	0	19.2248	19.5426	19.5048	19.4388	19.2412	19.5539	19.5109	19.4153
MYH9	294	0	23.4899	23.6625	23.5247	23.5292	23.5102	23.4716	23.5859	23.5395
MYH10	111	0	19.4006	19.549	19.4753	19.3855	19.5953	19.5337	19.5508	19.4881
COPB2	49	0	21.5867	21.7118	21.5931	21.7089	21.5951	21.5963	21.6025	21.6026
ACTN2	1	0	16.3011	16.9377	16.3526	16.7984	16.0428	16.0158	15.9887	16.6033
SOAT1	15	0	20.9148	20.7495	20.94	20.9771	20.8805	20.7009	20.7055	20.7984
ADD1	27	0	19.2746	19.1053	19.3031	19.2175	19.4012	19.2756	19.5158	19.3011
ADD2	23	0	18.0992	17.8674	18.1123	18.0326	18.3414	18.0754	18.4932	18.4198
BSG	16	0	21.7492	21.7631	21.7437	21.7611	21.9316	21.7363	21.7752	21.9257
GRK3	5	0	16.7116	16.615	16.6241	16.7562	16.7361	16.6339	16.7457	16.6269
FUS	26	0	23.553	23.5987	23.485	23.4273	23.5229	23.5003	23.5779	23.5761
NUP214	48	0	19.682	19.6348	19.6331	19.6812	19.6597	19.6167	19.7461	19.686
DEK	28	0	21.5965	21.6261	21.5141	21.3711	21.3979	21.4713	21.3937	21.3118
MYH11	42	0	21.957	22.0194	21.9622	21.9418	21.9186	21.9279	21.9653	21.9057
GLRX	3	0	16.9133	17.0081	17.1305	16.7928	17.0917	17.1117	17.5863	17.3617
ZNF93	5	0	14.3017	13.9698	13.8533	13.8408	14.2606	13.7529	13.9109	14.099
CHKA	3	0	15.2814	15.3338	15.2531	15.3746	15.1919	15.1152	15.1487	15.0847
PPM1A	25	0	19.3808	19.3698	19.4055	19.3536	19.3023	19.3958	19.3466	19.4602
AHR	16	0	16.9997	17.0777	17.1241	17.1424	16.8373	16.8495	17.0259	16.9245
HMGCL	12	0	18.1094	18.5174	18.2071	18.1835	18.2416	18.3293	18.254	18.1664
PSMC2	53	0	21.85	21.86	21.8664	21.8978	21.7691	21.7684	21.8951	21.904
SLC16A2	1	0.000363725	#VALUE!	15.2178	#VALUE!	14.1741	14.2081	14.6654	#VALUE!	14.3531
TCF7	6	0	17.6646	17.5797	17.6443	17.3817	17.716	17.6694	17.4939	17.1707
ARL2	9	0	18.5837	19.1397	18.8205	18.6254	18.7369	18.8707	18.8608	18.6487
ARL3	8	0	20.7333	20.6953	20.7243	20.751	20.9007	20.8921	20.9309	21.0592
MAP2K2	32	0	20.5179	20.4619	20.5264	20.5068	20.52	20.5268	20.5841	20.3953
ATP5F1C	18	0	21.3057	21.3489	21.2636	21.2516	21.3212	21.301	21.3192	21.2595
ATP6V1E1	20	0	20.5711	20.6301	20.5709	20.5595	20.4789	20.4983	20.6129	20.6648
CPOX	27	0	21.2358	21.3721	21.1815	21.3079	21.3057	21.4352	21.4113	21.518
[truncated: 6,566 more rows]
